# Supplementary material for: Identification and distribution of gene clusters required for synthesis of sphingolipid metabolism inhibitors in diverse species of the filamentous fungus Fusarium
Source: BMC Genomics. 2020 Jul 23;21:510. doi: 10.1186/s12864-020-06896-1 (PMC7376913; doi:10.1186/s12864-020-06896-1)
Supplement: Supplementary file 3 — Additional file 3. Putative SAM clusters in selected species/strains of Fusarium. The first sheet of the Excel file provides summary information for 147 representative SAM cluster homologs out of the 208 clusters identified during this study. The information includes the arrangement, contig information, and orientation of genes in the clusters in 110 strains representing 85 species of Fusarium. Our analysis included 2–19 strains of some species (e.g., F. avenaceum and F. proliferatum). Additional file 3 includes information for a maximum of three representative strains per species. In the file, each SAM cluster is highlighted with a different color: yellow for the fumonisin cluster; magenta for SAM1, orange for SAM2, purple for SAM3, green for SAM4, blue for SAM5. Gene functions were predicted by Blast2GO. The symbol of ψ indicates a pseudogene. Rows highlighted with red indicate errors in AUGUSTUS-predicted gene annotation (e.g., automated prediction indicated that two different genes were one gene). Other sheets in the Excel file summarize information for each SAM cluster separately. [file 12864_2020_6896_MOESM3_ESM.xlsx]

## Sheet: Summary-208 SAM clusters
Additional file 3. Putative SAM clusters in Fusarium species/strains. The first sheet of Excel file provides a summary of all 208 SAM cluster homologs, including the arrangement, contig information, orientation of genes in SAM clusters in Fusarium species/strains included in this study. Each SAM cluster was highlighted with different color: yellow for fumonisin cluster; magenta for SAM1, orange f…
Species and Strain No.	Locus Tag	SAMs Type	Contig Number	Gene Type	Genes	Predicted function based on Blast2GO results	Start	End	CDS (bp)	Strand Orientation
F. acuminatum	FACUM	SAM5	c0002806	PKS	FACUM_11901	polyketide synthase	45577	53435	7395	-
CS5907				AT	FACUM_11902	pyridoxal phosphate-dependent transferase	54247	55891	1449	+
				TF	FACUM_11903	fungal specific transcription factor	56407	58977	2250	+
				PSP1	FACUM_11904	parasitic phase-specific psp-1	59117	60098	927	-
				SDR	FACUM_11905	short chain dehydrogenase	60900	62076	903	+
F. acuminatum	FACUM2	SAM5	c0001375	PKS	FACUM2_10384	polyketide synthase	6336	14194	7347	-
F829				AT	FACUM2_10385	class II aminotransferase/8-amino-7-oxononanoate synthase	15006	16650	1449	+
				TF	FACUM2_10386	fungal specific transcription factor	17577	19736	1968	+
				PSP1	FACUM2_10387	parasitic phase-specific psp-1	19876	20857	927	-
				SDR	FACUM2_10388	short chain dehydrogenase/reductase family oxidoreductase	21659	22835	903	+
		SAM4	c0000399	PKS	FACUM2_3893	putative polyketide synthase	2559	10335	7572	-
				AT	FACUM2_3894	8-amino-7-oxononanoate synthase	11026	12582	1395	+
				NRPS	FACUM2_3895	nonribosomal peptide synthetase 11	13095	16232	3078	-
				CARS	FACUM2_3896	carnosine synthase 1	16868	18559	1689	-
				SDR	FACUM2_3897	related to estradiol 17 beta-dehydrogenase	19613	20497	882	+
				MFS	FACUM2_3898	related to multidrug resistance protein	20580	25424	4431	-
				TF	FACUM2_3899	basic-leucine zipper (bZIP) transcription factor	27055	28364	1161	+
			c0000173	UBQL	FACUM2_1807	e3 ubiquitin- ligase arih1l	25591	28085	2337	-
				DNAB	FACUM2_1808	related to acetate regulatory DNA binding protein FacB	30506	32671	2052	-
F. acutatum	FACUT	SAM4	c0000203	DNAB	FACUT_7866	acetate regulatory DNA binding	43926	46019	1971	+
NRRL 13308				UBQL	FACUT_7867	e3 ubiquitin- ligase arih1l	48409	50861	2301	+
				PKS	FACUT_7868	polyketide synthase	51585	59163	6723	-
				AT	FACUT_7869	aminotransferase class I and II	59865	61061	972	+
				NRPS	FACUT_7870	nonribosomal peptide synthetase 5	61854	64987	2904	-
				CARS	FACUT_7871	ATP-grasp fold	66164	66904	738	-
				SDR	FACUT_7872	estradiol 17 beta-dehydrogenase	68371	68928	555	+
				MFS	FACUT_7873	multidrug resistance-associated 1	69210	74183	4380	-
				TF	FACUT_7874	basic-leucine zipper (bZIP) transcription factor	75412	77405	1467	+
F. agapanthi	FAGAP	SAM4	c0000932	MFS	FAGAP_10656	multidrug resistance-associated 1	1165	6032		+
NRRL 31653				SDR (ψ)	FAGAP_10657	estradiol 17 beta-dehydrogenase	6065	6832		-
				CARS	FAGAP_10658	ATP-grasp fold	8250	9152		+
				AT (ψ)	FAGAP_10659	aminotransferase class I and II	10877	12434		-
				PKS (ψ)	FAGAP_10660	polyketide synthase	13090	17090		+
			c0001025	NRPS	FAGAP_11197	nonribosomal peptide synthetase 5	18624	22106		+
			c0000318	DNAB	FAGAP_5120	acetate regulatory DNA binding	42556	44769	2091	+
				UBQL	FAGAP_5121	e3 ubiquitin- ligase arih1l	47329	49781	2301	+
			c0000445	HPH	FAGAP_6547	hypothetical protein	396	1687	978	+
F. agapanthi	FAGAP1	SAM4	c0000192	MFS	FAGAP1_4499	multidrug resistance-associated 1	1640	6507	3657	+
NRRL 54464				SDR	FAGAP1_4500	estradiol 17 beta-dehydrogenase	6540	7307	765	-
				CARS	FAGAP1_4501	ATP-grasp fold	8725	9627	900	+
				AT	FAGAP1_4502	aminotransferase class I and II	11352	12909	1395	-
				PKS	FAGAP1_4503	polyketide synthase	13565	17565	3873	+
				UBQL	FAGAP1_4505	e3 ubiquitin- ligase arih1l	20905	23357	2301	-
				DNAB	FAGAP1_4506	acetate regulatory DNA binding	26003	28216	2091	-
			c0000851	HPH	FAGAP1_11847	hypothetical protein	619	1835	906	+
			c0000711	NRPS	FAGAP1_11152	nonribosomal peptide synthetase 5	473	15647		+
F. albosuccineum	FALBO	SAM2	c0001306	SDR	FALBO_9372	zinc alcohol dehydrogenase	3079	4122	1041	-
NRRL 20459				PKS	FALBO_9373	polyketide synthase	5006	12890	7668	-
				AT	FALBO_9374	pyridoxal phosphate-dependent transferase	13964	15506	1419	+
				TF	FALBO_9375	hypothetical protein	17290	19977	2082	+
				HPH	FALBO_9376	isochorismatase	21382	22209	726	-
				P450	FALBO_9377	cytochrome P450 55A1	22877	24484	1224	-
				MOX	FALBO_9378	flavin-containing monooxygenase YUCCA10	27239	29198	1905	+
			c0001307	MFS	FALBO_9379	sugar transport STP1	1785	3469	1512	+
			c0002206	MSDR	FALBO_13967	mannitol 2-dehydrogenase	2173	3684	1509	-
		SAM5	c0001569	PKS	FALBO_10973	polyketide synthase	3923	11534	7392	+
				AT	FALBO_10972	pyridoxal phosphate-dependent transferase	1510	3072	1395	-
				PSP1	FALBO_10971	parasitic phase-specific psp-1	166	1320	861	+
			c0003096	SDR	FALBO_16421	short chain dehydrogenase reductase family oxidoreductase	1088	2258	957	-
F. algeriense	KO1247	SAM5	c0000274	SDR	KO1247_3650	short chain dehydrogenase	21994	23155	945	-
NRRL 66647 = KOD 1247				PSP1	KO1247_3651	parasitic phase-specific psp-1	23907	24886	927	+
				AT	KO1247_3652	pyridoxal phosphate-dependent transferase	25112	29654	3345	-
				PSP1	KO1247_3652	Manually annotated
				PKS	KO1247_3653	polyketide synthase	30460	38113	7455	+
		SAM1	c0000992	TF	KO1247_10393	transcription factor	9062	10826	2034	-
				PKS	KO1247_10394	polyketide synthase	3376	11169	7446	-
				AT	KO1247_10395	NAD(P)-binding domain	12560	13525	576	-
				SDR	KO1247_10396	pyridoxal phosphate-dependent transferase	13987	15558	1245	+
				DOX	KO1247_10397	phytanoyl- dioxygenase	16585	17562	975	+
				MFS	KO1247_10398	major facilitator superfamily general substrate	18184	19898	1650	-
				CPM	KO1247_10399	cytochrome P450 monooxygenase	20485	23273	2049	+
		SAM3	c0000289	ANK	KO1247_3723	ankyrin repeat	7543	9795	2142	+
				SDR	KO1247_3724	light induced alcohol dehydrogenase Bli-4	10210	11345	1032	-
				HPH	KO1247_3725	hypothetical protein	11898	12762	714	+
				ABC	KO1247_3726	ABC transporter CDR4	13519	18232	4470	-
				AT	KO1247_3727	class II aminotransferase 8-amino-7-oxononanoate synthase	19239	20812	1437	-
				PKS	KO1247_3728	polyketide synthase	22904	30952	7878	+
				TF	KO1247_3729	transcription factor	32490	36118	2316	+
F. algeriense	KO1248	SAM5	c0000578	SDR	KO1248_7987	short chain dehydrogenase	21849	23010	945	-
NRRL 66648 = KOD 1248				PSP1	KO1248_7988	parasitic phase-specific psp-1	23762	24741	927	+
				AT	KO1248_7989	pyridoxal phosphate-dependent transferase	24967	29512	3402	-
				TF	KO1248_7989	Manually annotated	24967	29512	3402	-
				PKS	KO1248_7990	polyketide synthase	30317	37988	7473	+
		SAM1	c0000947	TF	KO1248_10849	transcription factor	76	2553	1995	-
				PKS	KO1248_10850	polyketide synthase	3401	11190	7446	-
				SDR	KO1248_10851	NAD(P)-binding domain	12576	13540	576	-
				AT	KO1248_10852	pyridoxal phosphate-dependent transferase	14005	15576	1245	+
				DOX	KO1248_10853	phytanoyl- dioxygenase	16603	17580	975	+
				MFS	KO1248_10854	major facilitator superfamily general substrate	18203	19917	1650	-
				CPM	KO1248_10855	cytochrome P450 monooxygenase	20505	22468	1773	+
		SAM3	c0000702	TF	KO1248_9198	transcription factor	292	1596	1302	-
				PKS	KO1248_9199	polyketide synthase	5452	13484	7863	-
				AT	KO1248_9200	class II aminotransferase 8-amino-7-oxononanoate synthase	15575	17148	1437	+
				ABC	KO1248_9201	ABC transporter CDR4	18155	22868	4470	+
				HPH	KO1248_9202	hypothetical protein	23618	24214	594	-
				SDR	KO1248_9203	short-chain dehydrogenase	25059	26194	1032	+
				ANK	KO1248_9204	Reticulocyte-binding 2 like a	26610	28085	1416	-
F. ambrosium [AF-1]	FAMBR	SAM2	c0000231	MFS	FAMBR_2711	major facilitator superfamily transporter	20935	25699	3276	+
NRRL 20438				MOX	FAMBR_2712	probable flavin-containing monooxygenase	26265	28222	1902	-
				P450	FAMBR_2713	cytochrome P450 55A1	30304	31942	1224	+
				HPH	FAMBR_2714	hypothetical protein	32682	33522	738	+
				HPH	FAMBR_2715	hypothetical protein	34514	36097	1581	+
				MSDR	FAMBR_2716	mannitol 2-dehydrogenase	36624	38129	1503	-
				TF	FAMBR_2717	C6 transcription	39433	41663	1971	-
				AT	FAMBR_2718	pyridoxal phosphate-dependent major domain	43590	45120	1413	-
				PKS	FAMBR_2719	polyketide synthase	46264	54034	7521	+
				SDR	FAMBR_2720	related to zinc alcohol dehydrogenase	54770	55813	1041	+
F. anguoides	FANGU	SAM3	c0000100	ABC	FANGU_4132	ABC transporter CDR4	145418	150346	4458	-
NRRL 25385				AT	FANGU_4134	class II aminotransferase 8-amino-7-oxononanoate synthase	151683	153213	1437	+
				PKS	FANGU_4135	polyketide synthase	155703	167483	9897	+
				TF	Manually annotated		155703	167483	9897	+
			c0000119	ANK	Truncated
				SDR	Not detected
F. anthophilum	FANTH	FUM	c0000926	FUM21	FANTH_14878	fumonisin biosynthetic transcription factor	1075	3316	1476	+
NRRL 25214			c0000210	FUM1	FANTH_8691	polyketide synthase	1629	9748	7740	+
				FUM6	FANTH_8692	cytochrome P450 monooxygenase	10183	13796	3315	-
				FUM7	FANTH_8693	dehydrogenase	14372	15634	1260	+
				FUM8	FANTH_8694	class II aminotransferase	15857	18705	2418	-
				FUM3	FANTH_8695	dioxygenase	19435	20337	900	-
				FUM10	FANTH_8696	fatty acyl-CoA synthase	20796	22295	1497	+
				FUM2	FANTH_8697	cytochrome P450 monooxygenase	24781	26065	1230	+
				FUM13	FANTH_8698	short-chain dehydrogenase reductase	27316	28419	1101	+
				FUM14	FANTH_8699	nonribosomal peptide synthetase condensation domain	28780	30596	1686	-
				FUM15	FANTH_8700	cytochrome P450 monooxygenase	31585	33087	1500	+
				FUM16	FANTH_8701	fatty acyl-CoA synthase	33271	35491	1953	-
				FUM18	FANTH_8702	longevity assurance factor	37296	38175	831	-
				FUM19	FANTH_8703	ABC transporter	39106	43890	4287	+
		SAM1	c0000273	TF	Not detected
				PKS	FANTH_10014	polyketide synthase	28502	36300	7446	-
				SDR	FANTH_10015	NAD(P)-binding domain	37357	38621	1107	-
				AT	FANTH_10016	pyridoxal phosphate-dependent transferase	39075	40642	1374	+
				DOX	FANTH_10017	toxin biosynthesis	41768	42745	975	+
				MFS	FANTH_10018	major facilitator superfamily general substrate	43335	45007	1611	-
				CPM	FANTH_10019	cytochrome P450 monooxygenase	46061	48035	1788	+
F. austroafricanum	F53441	SAM5	c0000383	PKS	F53441_8819	polyketide synthase	36300	43883	7479	-
NRRL 53441				AT	F53441_8820	class II aminotransferase/8-amino-7-oxononanoate synthase	44782	46488	1461	+
				TF	F53441_8821	fungal specific transcription factor	47204	49612	1851	+
				PSP1	F53441_8822	parasitic phase-specific psp-1	49826	50805	927	-
				SDR	F53441_8823	short chain dehydrogenase/reductase family oxidoreductase	51570	52737	960	+
F. austroamericanum	FAUST	SAM1	c0000470	TF	FAUST_11077	C6 transcription	856	2768	1572	-
NRRL 02903				PKS	FAUST_11078	polyketide synthase	3198	10920	7461	-
				SDR	FAUST_11079	short chain dehydrogenase reductase family oxidoreductase	11789	13024	873	-
				AT	FAUST_11080	pyridoxal phosphate-dependent major domain	13476	15007	1374	+
				DOX	FAUST_11081	toxin biosynthesis	15884	16861	975	+
				MFS	FAUST_11082	major facilitator superfamily general substrate	17485	19213	1674	-
				CPM	FAUST_11083	related to isotrichodermin C-15 hydroxylase (cytochrome P-450 monooxygenase CYP65A1)	20444	21692	1161	+
F. austroamericanum	FAUST1	SAM1	c0000060	TF	FAUST1_2501	C6 transcription	831	2743	1572	-
NRRL 28585				PKS	FAUST1_2502	polyketide synthase	3173	10895	7461	-
				SDR	FAUST1_2503	short chain dehydrogenase reductase family oxidoreductase	11764	12999	873	-
				AT	FAUST1_2504	pyridoxal phosphate-dependent major domain	13451	14982	1374	+
				DOX	FAUST1_2505	toxin biosynthesis	15859	16836	975	+
				MFS	FAUST1_2506	major facilitator superfamily general substrate	17460	19188	1674	-
				CPM	FAUST1_2507	related to isotrichodermin C-15 hydroxylase (cytochrome P-450 monooxygenase CYP65A1)	20420	21668	1161	+
F. avenaceum	FAVG1	SAM5	JPYM01000006	PKS	FAVG1_04712	polyketide synthase	1491985	1499658	7467	-
NRRL 54939 = Fa05001				AT	FAVG1_04713	pyridoxal phosphate-dependent transferase	1500418	1502084	1470	+
				TF	FAVG1_04714	fungal specific transcription factor	1503448	1505589	1965	+
				PSP1	FAVG1_04715	parasitic phase-specific psp-1	1506056	1507036	927	-
				SDR	FAVG1_04716	short chain dehydrogenase	1507782	1509017	984	+
F. avenaceum	FAVEN3	SAM5	c0000290	PKS	FAVEN3_10350	polyketide synthase	382	8051	7467	-
NRRL 13321				AT	FAVEN3_10351	pyridoxal phosphate-dependent major domain	8811	10477	1470	+
				TF	FAVEN3_10352	fungal specific transcription	11842	13983	1965	+
			c0000363	PSP1	FAVEN3_11566	parasitic phase-specific psp-1	289	1269	927	-
				SDR	FAVEN3_11567	short chain dehydrogenase reductase family oxidoreductase	2015	3250	984	+
F. aywerte	FAYWE	FUM		FUM21	FAYWE_10235	fumonisin biosynthetic transcription factor	10606	12697	1698	-
NRRL 25410			c0000439	FUM1	FAYWE_10234	polyketide synthase	723	8833	7746	-
			c0000507	FUM6	FAYWE_10617	cytochrome P450 monooxygenase	250	3485	3144	-
				FUM7	FAYWE_10618	dehydrogenase	4326	5585	1257	+
				FUM8	FAYWE_10619	class II aminotransferase	6039	8882	2568	-
				FUM3	FAYWE_10620	dioxygenase	9625	10519	777	-
				FUM10	FAYWE_10621	fatty acyl-CoA synthase	10975	12513	1536	+
				FUM2	FAYWE_10622	cytochrome P450 monooxygenase	15087	16247	1158	+
				FUM13	FAYWE_10623	short-chain dehydrogenase reductase	17645	18748	1101	+
				FUM14	FAYWE_10624	nonribosomal peptide synthetase condensation domain	19112	20137	1023	-
			c0000462	FUM15	FAYWE_10359	cytochrome P450 monooxygenase	49	1558	1392	+
				FUM16	FAYWE_10360	fatty acyl-CoA synthase	1688	3927	2040	-
				FUM17 (ψ)	Manually annotated	longevity assurance factor
				FUM18	Manually annotated	longevity assurance factor
				FUM19	FAYWE_10361	ABC transporter	7890	11725	3300	+
F. babinda	FBABI	SAM5	c0000777	PKS	FBABI_10231	polyketide synthase	13734	21387	7503	-
NRRL 25539				AT	FBABI_10232	pyridoxal phosphate-dependent transferase	22270	23990	1494	+
				TF	FBABI_10233	fungal specific transcription factor	24656	27070	2154	+
				PSP1	FBABI_10234	parasitic phase-specific psp-1	27289	28272	927	-
				SDR	FBABI_10235	short chain dehydrogenase reductase family oxidoreductase	29035	30206	960	+
		SAM4	c0000428	MFS	FBABI_6567	multidrug resistance-associated 1	259	5208	3783	+
				SDR (ψ)	FBABI_6568	estradiol 17 beta-dehydrogenase	5263	6024	759	-
				CARS	FBABI_6569	Carnosine synthase 1	7538	8374	738	+
				NRPS	FBABI_6570	nonribosomal peptide synthase	9105	12383	2601	+
				AT (ψ)	Manually annotated	aminotransferase class I and II
				PKS (ψ)	FBABI_6571	polyketide synthase	14920	22603	6528	+
			c0000798	DNAB	FBABI_10462	acetate regulatory DNA binding	10412	12737	2142	+
				UBQL	FBABI_10463	e3 ubiquitin- ligase arih1l	14982	17476	2331	+
			c0001049	AT	FBABI_12280	8-amino-7-oxononanoate synthase	309	1888	1404	+
F. babinda	F25533	SAM5	c0000382	PKS	F25533_11654	polyketide synthase	10856	18532	7524	-
NRRL 25533				AT	F25533_11655	pyridoxal phosphate-dependent transferase	19461	24247	3609	+
				TF	F25533_11655	Manually annotated	19461	24247	3609	+
				PSP1	F25533_11656	parasitic phase-specific psp-1	24467	25446	927	-
				SDR	F25533_11657	short chain dehydrogenase reductase family oxidoreductase	26230	27406	960	+
		SAM4	c0000163	UBQL	F25533_6270	e3 ubiquitin- ligase arih1l	14954	17460	2343	+
				DNAB	F25533_6269	acetate regulatory DNA binding	10388	12713	2142	+
			c0000378	PKS (ψ)	F25533_11633	polyketide synthase	199968	207650	6594	-
				NRPS	F25533_11634	nonribosomal peptide synthase	210187	213465	2601	-
				CARS	F25533_11635	Carnosine synthase 1	214196	215032	738	-
				SDR (ψ)	F25533_11636	estradiol 17 beta-dehydrogenase	216546	217307	759	+
				AT (ψ)	Manually annotated
				ABC	F25533_11637	ABC transporter, integral membrane type 1	217362	222283	4284	-
			c0000382	AT	F25533_11655	pyridoxal phosphate-dependent transferase	19461	24247	3609	+
F. babinda	F53497	SAM5	c0000446	SDR	F53497_13576	short chain dehydrogenase reductase family oxidoreductase	43763	44939	960	-
NRRL 53497				PSP1	F53497_13577	parasitic phase-specific psp-1	45723	46702	927	+
				AT	F53497_13578	class II aminotransferase 8-amino-7-oxononanoate synthase	46922	51708	3609	-
				TF	F53497_13578	Manually annotated	46922	51708	3609	-
				PKS	F53497_13579	polyketide synthase	52637	60223	7434	+
		SAM4	c0000169	AT (ψ)	F53497_14216: Manually annotated	aminotransferase class I and II	2590	4169		-
				MFS	F53497_7850	ABC integral membrane type 1	403	5313	4353	+
				SDR (ψ)	F53497_7851	related to estradiol 17 beta-dehydrogenase	5368	6252	882	-
				CARS	F53497_7852	Carnosine synthase 1	7482	8318	738	+
				NRPS	F53497_7853	nonribosomal peptide synthase	9049	12149	2589	+
				PKS (ψ)	F53497_7854	polyketide synthase	14862	22544	6555	+
			c0000170	UBQL	F53497_7931	e3 ubiquitin- ligase arih1l	76072	78566	2331	-
				DNAB	F53497_7932	related to acetate regulatory DNA binding	80807	83132	2142	-
F. begoniae	FBEGO	SAM3	c0000152	ABC	FBEGO_4921	ABC transporter CDR4	2772	7551	4527	-
NRRL 25300				AT	FBEGO_4922	class II aminotransferase 8-amino-7-oxononanoate synthase	8986	10554	1440	+
				PKS	FBEGO_4923	polyketide synthase	12842	20868	7818	+
				TF	Manually annotated
				HPH	FBEGO_4924	hypothetical protein	22367	24971	1719	+
			c0000232	ANK	FBEGO_7674	ankyrin repeat
			c0000315	SDR	FBEGO_9950	light induced alcohol dehydrogenase Bli-4	39958	43123	1800	-
F. beomiforme	FBEOM	SAM5	c0000452	PKS	FBEOM_9166	polyketide synthase	43119	51937	7983	-
NRRL 25174				AT	FBEOM_9167	pyridoxal phosphate-dependent transferase	52531	57575	3534	+
				TF	FBEOM_9167	pyridoxal phosphate-dependent transferase	52531	57575	0	+
				PSP1	FBEOM_9168	parasitic phase-specific psp-1	57801	58779	927	-
				SDR	Manually annotated
		SAM3	c0000730	ABC	FBEOM_12063	ABC transporter CDR4	439	5140	4470	-
				AT	FBEOM_12064	class II aminotransferase 8-amino-7-oxononanoate synthase	6207	7717	1437	-
				PKS	FBEOM_12065	polyketide synthase	9816	20746	9669	+
				TF	FBEOM_12066	hypothetical protein	21062	22351	1287	-
				HPH	Manually annotated
				SDR	FBEOM_12067	light induced alcohol dehydrogenase Bli-4	23707	24838	1032	+
				ANK	FBEOM_12068	ankyrin repeat	26115	28908	2463	-
F. brasilicum	FBRAS1	SAM1	c0000319	TF	FBRAS1_10451	fungal specific transcription			1356
NRRL 31281				PKS	FBRAS1_10452	polyketide synthase	2823	10545	7461	-
				SDR	FBRAS1_10453	short chain dehydrogenase reductase family oxidoreductase	11414	12649	873	-
				AT	FBRAS1_10454	pyridoxal phosphate-dependent major domain	13101	14632	1374	+
				DOX	FBRAS1_10455	phytanoyl- dioxygenase	15510	16487	975	+
				MFS	FBRAS1_10456	major facilitator superfamily general substrate	17111	18839	1674	-
				CPM	FBRAS1_10457	related to isotrichodermin C-15 hydroxylase (cytochrome P-450 monooxygenase CYP65A1)	20070	21318	1161	+
F. brevicatenulatum	FBREV	SAM4	c0000223	DNAB	FBREV_5015	acetate regulatory DNA binding	45212	47425	2091	+
NRRL 25447				UBQL	FBREV_5016	e3 ubiquitin- ligase arih1l	49811	52264	2301	+
				TF	Manually annotated
				MFS	FBREV_5018	multidrug resistance-associated 1	56261	61112	4431	+
				SDR	FBREV_5019	estradiol 17 beta-dehydrogenase	61195	62079	882	-
				CARS	FBREV_5020	carnosine synthase 1	63136	64836	1698	+
				NRPS	FBREV_5021	nonribosomal peptide synthase	65445	68582	3078	+
				AT	FBREV_5022	aminotransferase class I and II	68967	70567	1389	-
				PKS	FBREV_5023	polyketide synthase	71260	79032	7563	+
F. bulbicola	FBULB1	FUM	c0000765	FUM21	FBULB1_11485	fumonisin biosynthetic transcription factor	342	2231	1473	-
NRRL 25176			c0000557	FUM1 (ψ)	FBULB1_9540	polyketide synthase	880	8911	7383	-
			c0001181	FUM6	FBULB1_13845	cytochrome P450 monooxygenase	143	3739	3324	-
				FUM7	FBULB1_13846	dehydrogenase	4313	5575	1260	+
				FUM8 (ψ)	FBULB1_13847	class II aminotransferase	5775	7986	1851	-
				FUM3	FBULB1_13848	dioxygenase	9584	10486	900	-
				FUM10	FBULB1_13849	fatty acyl-CoA synthase	10955	12458	1458	+
				FUM11	Manually annotated	tricarboxylate transporter, mitochondrial
			c0000825	FUM2	FBULB1_11898	cytochrome P450 monooxygenase	138	3296	0	+
				FUM13	FBULB1_11898	short-chain dehydrogenase reductase	138	3296	1818	+
				FUM14 (ψ)	FBULB1_11899	nonribosomal peptide synthetase condensation domain	3670	4788	957	-
				FUM15	FBULB1_11900	cytochrome P450 monooxygenase	5332	6426	1092	+
				FUM16	FBULB1_11901	fatty acyl-CoA synthase	6587	8810	2028	-
				FUM18	FBULB1_11902	longevity assurance factor	10624	12114	1095	-
				FUM19	FBULB1_11903	ABC transporter	12445	16878	3504	+
		SAM1	c0000825	CPM	FBULB1_11904	cytochrome P450 monooxygenase	17990	19294	1143	-
				MFS	FBULB1_11905	major facilitator superfamily general substrate	21028	22614	1518	+
				DOX	FBULB1_11906	phytanoyl-CoA dioxygenase	23206	24183	975	-
				AT	FBULB1_11907	pyridoxal phosphate-dependent transferase protein	25145	26698	1374	-
				SDR	FBULB1_11908	NAD(P)-binding domain protein	27145	28359	882	+
				PKS	FBULB1_11909	Beta-ketoacyl synthase	29305	37094	7377	+
				TF	FBULB1_11910	transcription factor	38385	40313	1587	+
		SAM4	c0000144	PKS	FBULB1_3217	putative polyketide synthase	97053	98706	7191	+
				AT	FBULB1_3218	8-amino-7-oxononanoate synthase	101353	103805	1395	-
				NRPS	FBULB1_3219	nonribosomal peptide synthase, putative	10133	11017	2937	+
				MFS	FBULB1_3220	related to multidrug resistance protein	77877	85275	0	-
				CARS	FBULB1_3220	Manually annotated	85459	87022	4695	+
				TF	FBULB1_3221	uncharacterized protein	91255	96486	1086	-
				UBQL	FBULB1_3223	e3 ubiquitin- ligase arih1l	91255	96486	2301	-
				DNAB	FBULB1_3224	related to acetate regulatory DNA binding protein FacB	87476	90618	2091	-
			c0000960	SDR	FBULB1_12867	related to estradiol 17 beta-dehydrogenase	106342	108555	882	-
F. bulbicola	FBULB2	FUM	c0002177	FUM21	FBULB2_14432	fumonisin biosynthetic transcription factor	978	2648	1350	+
NRRL 13618			c0001963	FUM1 (ψ)	FBULB2_14220	polyketide synthase	7772	9133	1359	+
			c0000177	FUM6	FBULB2_2325	cytochrome P450 monooxygenase	17714	21530	3327	+
				FUM7	FBULB2_2324	dehydrogenase	15870	17130	1170	-
				FUM8 (ψ)	FBULB2_2323	class II aminotransferase	12849	15756	2142	+
				FUM3	FBULB2_2322	dioxygenase	10975	11877	900	+
				FUM10	FBULB2_2321	fatty acyl-CoA synthase	9004	10506	1500	-
				FUM2	FBULB2_2320	cytochrome P450 monooxygenase	5274	6434	1158	-
				FUM11	Manually annotated	tricarboxylate transporter, mitochondrial
				FUM13	FBULB2_2319	short-chain dehydrogenase reductase	2882	3985	1101	-
				FUM14 (ψ)	FBULB2_2318	nonribosomal peptide synthetase condensation domain	1393	2511	1038	+
			c0001750	FUM16	FBULB2_13873	fatty acyl-CoA synthase	2259	4387	1647	+
				FUM15	FBULB2_13874	cytochrome P450 monooxygenase	4641	6501	1695	-
			c0000283	FUM18	FBULB2_3790	longevity assurance factor	4589	6338	1431	+
			c0000714	FUM19	FBULB2_8515	ABC transporter	475	4986	4200	+
		SAM1	c0000714	CPM	FBULB2_8516	cytochrome P450 monooxygenase	5783	7087	1143	-
				MFS	FBULB2_8517	major facilitator superfamily general substrate	8821	10407	1518	+
				DOX	FBULB2_8518	phytanoyl-CoA dioxygenase	11000	11977	975	-
				AT	FBULB2_8519	pyridoxal phosphate-dependent transferase protein	12958	14511	1374	-
				SDR	FBULB2_8520	NAD(P)-binding domain protein	14958	16172	882	+
				PKS	FBULB2_8521	Beta-ketoacyl synthase	17118	24907	7377	+
				TF	FBULB2_8522	transcription factor	26198	28126	1587	+
		SAM4	c0000200	SDR	FBULB2_2652	related to estradiol 17 beta-dehydrogenase	23666	24550	882	-
			c0000627	PKS	FBULB2_7706	putative polyketide synthase	50196	57630	7227	-
				AT	FBULB2_7707	8-amino-7-oxononanoate synthase	57814	59377	1395	+
				NRPS	FBULB2_7708	nonribosomal peptide synthetase 11	59816	62954	3078	-
				MFS	FBULB2_7709	related to multidrug resistance protein	63586	67699	3771	-
				CARS	FBULB2_7709	Manually annotated	63586	67699	3771	-
				TF	FBULB2_7710	uncharacterized protein	68165	69529	1026	+
				UBQL	FBULB2_7712	e3 ubiquitin- ligase arih1l	72176	74628	2301	-
				DNAB	FBULB2_7713	related to acetate regulatory DNA binding protein FacB	77165	78684	1467	-
F. bulbicola	FBULB	FUM	c0001493	FUM19	FBULB_11840	ABC transporter	1172	5965	4353	-
NRRL 22947				FUM18	FBULB_11841	longevity assurance factor	6296	7786	1239	+
				FUM16	FBULB_11842	fatty acyl-CoA synthase	9585	11808	2028	+
				FUM15	FBULB_11843	cytochrome P450 monooxygenase	11969	13468	1497	-
				FUM14	FBULB_11844	nonribosomal peptide synthetase condensation domain	14299	16249	1494	+
				FUM13	FBULB_11845	short chain dehydrogenase reductase	16621	17724	1101	-
				FUM2	FBULB_11846	cytochrome P450 monooxygenase	19006	20223	1161	-
				FUM11	Manually annotated	tricarboxylate transporter, mitochondrial
				FUM10	FBULB_11847	fatty acyl-CoA synthase	22727	24229	1500	-
				FUM3	FBULB_11848	dioxygenase	24698	25600	900	+
				FUM8	FBULB_11849	class II aminotransferase	26572	29410	2388	+
				FUM7	FBULB_11850	dehydrogenase	29610	30872	1260	-
				FUM6	FBULB_11851	cytochrome P450 monooxygenase	31434	35050	3348	+
			c0001836	FUM1	FBULB_12929	polyketide synthase	965	9119	7752	+
			c0002252	FUM21	FBULB_13726	fumonisin biosynthetic transcription factor	156	2057	1485	-
		SAM4	c0000381	PKS	FBULB_4057	polyketide synthase	23918	25318	4929	-
				AT	FBULB_4058	aminotransferase class I and II	26551	27039	1395	+
				NRPS	FBULB_4059	nonribosomal peptide synthetase 5	42786	44999	1908	-
				CARS	FBULB_4060	Carnosine synthase 1	37798	40250	1398	-
				SDR	FBULB_4061	estradiol 17 beta-dehydrogenase	27390	32690	486	-
				MFS	FBULB_4062	multidrug resistance-associated 1	33678	35117	4467	+
				TF	FBULB_4063	basic-leucine zipper (bZIP) transcription factor	13674	18653	1056	-
				UBQL	FBULB_4065	e3 ubiquitin- ligase arih1l	19317	20880	2301	+
				DNAB	FBULB_4066	acetate regulatory DNA binding	21319	23286	2091	-
F. burgessii	KO1446	SAM1	c0000432	SDR	KO1446_6604	hypothetical protein	69979	72312	2283	-
NRRL 66646 = KOD 1446			c0001060	CPM	KO1446_11767	related to isotrichodermin C-15 hydroxylase (cytochrome P-450 monooxygenase CYP65A1)	9981	11629	1533	-
				MFS	KO1446_11768	major facilitator superfamily general substrate	12987	14246	1257	+
				DOX	KO1446_11769	phytanoyl- dioxygenase	14841	15818	975	-
				AT	KO1446_11770	pyridoxal phosphate-dependent major domain	16834	18405	1245	-
				PKS	KO1446_11771	polyketide synthase	21232	29034	7446	+
				TF	KO1446_11772	fungal specific transcription factor	29747	32275	2109	+
		SAM3	c0001126	PKS	KO1446_12102	polyketide synthase	6226	17156	9639	-
				AT	KO1446_12103	class II aminotransferase 8-amino-7-oxononanoate synthase	19251	20761	1437	+
				ABC	KO1446_12104	ABC transporter CDR4	21828	26530	4470	+
			c0001674	SDR	KO1446_13885	related to light induced alcohol dehydrogenase Bli-4	10791	11924	1032	-
				TF	KO1446_13886	transcription factor	14152	15453	1299	+
				ANK	KO1446_13883	Reticulocyte-binding 2 like a	6663	8517	1506	+
			c0002489	HPH	KO1446_15207	hypothetical protein	1	784	663	+
F. circinatum	FCIRC	SAM4	c0000025	PKS	FCIRC_546	polyketide synthase	117725	125483	7551	-
NRRL 25331				AT	FCIRC_547	aminotransferase class I and II	126190	127753	1395	+
				NRPS	FCIRC_548	nonribosomal peptide synthetase 5	128193	131331	3078	-
				CARS	FCIRC_549	Carnosine synthase 1	131965	133205	1182	-
				SDR	FCIRC_550	estradiol 17 beta-dehydrogenase	133818	134702	882	+
				MFS	FCIRC_551	multidrug resistance-associated 1	134784	139628	4419	-
				TF	FCIRC_552	basic-leucine zipper (bZIP) transcription factor	141100	142401	1110	+
				UBQL	FCIRC_553	e3 ubiquitin- ligase arih1l	145103	147555	2301	-
				DNAB	FCIRC_554	acetate regulatory DNA binding	150083	152296	2091	-
F. coicis	FCOIX	FUM	c0000242	FUM19	FCOIX_6091	ABC transporter	3626	8428	4416	-
NRRL 66233				FUM18	FCOIX_6092	longevity assurance factor	8802	10280	1215	+
				FUM16	FCOIX_6094	fatty acyl-CoA synthase	12013	14106	1797	+
				FUM15	FCOIX_6095	cytochrome P450 monooxygenase	14395	16262	1779	-
				FUM14	FCOIX_6096	nonribosomal peptide synthetase condensation domain	16853	18802	1464	+
				FUM13	FCOIX_6097	short chain dehydrogenase reductase	19068	22494	2103	-
				FUM2	FCOIX_6097	cytochrome P450 monooxygenase	19068	22494	0	-
				FUM11	Manually annotated	tricarboxylate transporter, mitochondrial
				FUM10	FCOIX_6098	fatty acyl-CoA synthase	25145	26623	1476	-
				FUM3	FCOIX_6099	dioxygenase	27070	27972	900	+
				FUM8	FCOIX_6100	class II aminotransferase	28747	31709	2460	+
				FUM7	FCOIX_6101	dehydrogenase	31902	33182	1278	-
				FUM6	FCOIX_6102	cytochrome P450 monooxygenase	33706	37239	3345	+
				FUM1	FCOIX_6103	polyketide synthase	37687	45849	7764	-
				FUM21	FCOIX_6104	fumonisin biosynthetic transcription factor	46859	48470	1032	-
F. concolor	FCONR	SAM5	c0000363	PKS	FCONR_6250	polyketide synthase	40111	47680	7467	-
NRRL 13459				AT	FCONR_6251	pyridoxal phosphate-dependent transferase	48563	50273	1461	+
				TF	FCONR_6252	fungal specific transcription factor	50975	52778	1518	+
				PSP1	FCONR_6253	parasitic phase-specific psp-1	53587	54566	927	-
				SDR	FCONR_6254	short chain dehydrogenase	55292	56461	969	+
F. concolor	FCONR1	SAM5	c0000450	PKS	FCONR1_2756	polyketide synthase	168	7749	7479	+
NRRL 13994			c0002960	AT	FCONR1_13201	class II aminotransferase/8-amino-7-oxononanoate synthase	735	2445	1461	+
				TF	FCONR1_13202	fungal specific transcription factor	3147	4950	1518	+
				PSP1	FCONR1_13203	parasitic phase-specific psp-1	5759	6738	927	-
				SDR	FCONR1_13204	short chain dehydrogenase/reductase family oxidoreductase	7433	8632	999	+
F. continuum	FCONT	SAM3	c0000815	TF	FCONT_8918	fungal specific transcription factor	4588	6752	1716	-
NRRL 66286				PKS	FCONT_8919	polyketide synthase	7958	15954	7821	-
				AT	FCONT_8920	class II aminotransferase 8-amino-7-oxononanoate synthase	18258	19829	1437	+
				ABC	FCONT_8921	ABC-2 type transporter	21020	25780	4512	+
				SDR	Not detected
			c0000975	HPH	FCONT_9678	hypothetical protein	42795	43475	615	-
			c0001239	ANK	Truncated
F. cortaderiae	FCORT	SAM1	c0000181	TF	FCORT_7703	fungal specific transcription	321	2194	1587	-
NRRL 29297				PKS	FCORT_7704	polyketide synthase	3013	10579	7305	-
				SDR	FCORT_7705	short chain dehydrogenase reductase family oxidoreductase	11448	12683	873	-
				AT	FCORT_7706	pyridoxal phosphate-dependent major domain	13135	14666	1374	+
				DOX	FCORT_7707	phytanoyl- dioxygenase	15543	16520	975	+
				MFS	FCORT_7708	major facilitator superfamily general substrate	17144	18872	1674	-
				CPM	FCORT_7709	related to isotrichodermin C-15 hydroxylase (cytochrome P-450 monooxygenase CYP65A1)	20110	21358	1161	+
F. cortaderiae	FCORT1	SAM1	c0000169	CPM	FCORT1_7837	related to isotrichodermin C-15 hydroxylase (cytochrome P-450 monooxygenase CYP65A1)	10040	11288	1161	-
NRRL 29306				MFS	FCORT1_7838	major facilitator superfamily general substrate	12526	14254	1674	+
				DOX	FCORT1_7839	phytanoyl- dioxygenase	14878	15855	975	-
				AT	FCORT1_7840	pyridoxal phosphate-dependent major domain	16732	18263	1374	-
				SDR	FCORT1_7841	short chain dehydrogenase reductase family oxidoreductase	18715	19950	873	+
				PKS	FCORT1_7842	polyketide synthase	20819	28541	7392	+
				TF	FCORT1_7843	fungal specific transcription	29360	32672	1929	+
F. decemcellulare	FDECE	SAM5	c0000803	TF	FDECE_9825	cytosolic fe-s cluster assembly factor cfd1	3104	4046	897	+
NRRL 13412			c0000850	SDR	FDECE_10231	short chain dehydrogenase reductase family oxidoreductase	42441	43611	957	-
				PSP1	FDECE_10232	parasitic phase-specific psp-1	44311	45361	801	+
				AT	FDECE_10233	pyridoxal phosphate-dependent transferase	45657	47219	1446	-
				PKS	FDECE_10234	polyketide synthase	48070	55681	7392	+
		SAM2	c0000149	AT	FDECE_2197	pyridoxal phosphate-dependent transferase	1249	2791	1419	-
				PKS	FDECE_2198	polyketide synthase	3868	11668	7488	+
				SDR	FDECE_2199	zinc alcohol dehydrogenase	12547	13590	1041	+
			c0001745	MFS	FDECE_15947	major facilitator superfamily transporter	8556	14026	4440	+
			c0000186	TF	FDECE_2652	C6 transcription	639	3090	1998	+
				HPH	FDECE_2653	isochorismatase	4596	5421	726	-
				P450	FDECE_2654	cytochrome P450 55A1	6092	7698	1224	-
				MOX	FDECE_2655	flavin-containing monooxygenase YUCCA10	10468	12427	1905	+
			c0000687	HPH (ψ)	FDECE_8678 (Truncated)	hypothetical protein	16291	17865	1572	+
			c0001871	MSDR	FDECE_16371	mannitol 2-dehydrogenase	46688	48199	1509	-
F. denticulatum	FDENT	SAM5	c0000080	SDR	FDENT_3486	short chain dehydrogenase reductase family oxidoreductase	281	1280	669	-
NRRL 25311				PSP1	FDENT_3487	parasitic phase-specific psp-1	2022	3001	927	+
				TF	FDENT_3488	fungal specific transcription	3795	5590	1068	-
				AT	FDENT_3489	pyridoxal phosphate-dependent major domain	6070	7774	1461	-
				PKS	FDENT_3490	polyketide synthase	8663	16219	7398	+
		SAM3	c0000028	ANK	Truncated
			c0000053	TF	FDENT_2353	hypothetical protein	56286	57578	1290	-
				HPH	FDENT_2354	hypothetical protein	58045	58902	801	-
			c0000454	ABC	FDENT_12686	probable ABC1 transport	2751	7531	4377	-
				AT	FDENT_12687	class II aminotransferase 8-amino-7-oxononanoate synthase	8966	10534	1440	+
				TF	Manually annotated	transcription factor
				PKS	FDENT_12688	polyketide synthase	12822	20846	7818	+
			c0000507	SDR	FDENT_13236	related to light induced alcohol dehydrogenase Bli-4	7440	9889	1686	+
		SAM4	c0000089	DNAB	FDENT_3917	related to acetate regulatory DNA binding	12665	14954	2109	+
				UBQL	FDENT_3918	e3 ubiquitin- ligase arih1l	17180	19638	2307	+
				TF	FDENT_3919	basic-leucine zipper (bZIP) transcription factor	21698	22995	1041	-
				MFS	FDENT_3920	related to multidrug resistance	24352	29183	4368	+
				SDR	FDENT_3921	related to estradiol 17 beta-dehydrogenase	29266	30150	882	-
				CARS	FDENT_3922	carnosine synthase 1	30790	32900	2061	+
				NRPS	FDENT_3923	nonribosomal peptide synthetase 11	33505	36648	3084	+
				AT	FDENT_3924	related to aminotransferase	37082	38639	1395	-
				PKS	FDENT_3925	polyketide synthase	39338	47089	7542	+
F. dlaminii	FDLAM	SAM4	c0000043	TF	FDLAM_6403	transcriptional regulator	142801	144218	1128	-
NRRL 13164				MFS	FDLAM_6404	related to multidrug resistance	145457	150297	4068	+
				SDR	FDLAM_6405	related to estradiol 17 beta-dehydrogenase	150380	151264	882	-
				CARS	FDLAM_6406	Carnosine synthase 1	152313	154004	1689	+
				NRPS	FDLAM_6407	nonribosomal peptide synthase	154632	157769	3078	+
				AT	FDLAM_6408	related to aminotransferase	158199	159754	1395	-
				PKS	FDLAM_6409	polyketide synthase	160437	168183	7542	+
				UBQL	FDLAM_6410	e3 ubiquitin- ligase arih1l	168810	171260	2298	-
				DNAB	FDLAM_6411	related to acetate regulatory DNA binding	173616	175829	2091	-
F. euwallaceae [AF-2]	FEUWA	SAM2	c0000683	MFS	FEUWA_10422	major facilitator superfamily transporter	37845	42609	3387	+
NRRL 62626 = UCR1854				MOX	FEUWA_10423	flavin-containing monooxygenase YUCCA10	43175	45131	1902	-
				P450	FEUWA_10424	cytochrome P450 55A1	47211	48851	1224	+
				HPH	FEUWA_10425	hypothetical protein	49597	50436	732	+
				HPH	FEUWA_10426	hypothetical protein	51442	53025	1581	+
				MSDR	FEUWA_10427	mannitol 2-dehydrogenase	53551	55056	1503	-
				TF	FEUWA_10428	C6 transcription	56357	58581	1971	-
				AT	FEUWA_10429	pyridoxal phosphate-dependent major domain	60508	62852	1662	-
				PKS	FEUWA_10430	polyketide synthase	63190	70961	7521	+
				SDR	FEUWA_10431	related to zinc alcohol dehydrogenase	71697	72740	1041	+
F. euwallaceae [AF-2]	FEUWA5	SAM2	c0001228	SDR	FEUWA5_12137	related to zinc alcohol dehydrogenase	5449	6492	1041	-
KOD 1290				PKS	FEUWA5_12138	polyketide synthase	7228	14999	7521	-
				AT	FEUWA5_12139	pyridoxal phosphate-dependent major domain	15337	17681	1662	+
				TF	FEUWA5_12140	C6 transcription	19608	21832	1971	+
				MSDR	FEUWA5_12141	mannitol 2-dehydrogenase	23132	24637	1503	+
				HPH	FEUWA5_12142	hypothetical protein	25163	26746	1581	-
				HPH	FEUWA5_12143	hypothetical protein	27752	28591	732	-
				P450	FEUWA5_12144	cytochrome P450 55A1	29337	30977	1224	-
				MOX	FEUWA5_12145	flavin-containing monooxygenase YUCCA10	33057	35013	1902	+
				MFS	FEUWA5_12146	major facilitator superfamily transporter	35579	40343	3387	-
F. falciforme	FFALC	SAM2	c0000253	MFS	FFALC_3460	major facilitator superfamily transporter	26567	27774	966	+
NRRL 43529				MOX	FFALC_3461	probable flavin-containing monooxygenase	28587	30544	1902	-
				P450	FFALC_3462	cytochrome P450 55A3	32629	34268	1131	+
				HPH	FFALC_3463	hypothetical protein	34989	35828	732	+
				HPH	FFALC_3464	hypothetical protein	36846	38432	1584	+
				MSDR	FFALC_3465	mannitol 2-dehydrogenase	38891	40396	1503	-
				TF	FFALC_3466	C6 transcription	41669	43844	2040	-
				AT	FFALC_3467	pyridoxal phosphate-dependent major domain	45821	47349	1413	-
				PKS	FFALC_3468	polyketide synthase	48505	56298	7533	+
				SDR	FFALC_3469	related to zinc alcohol dehydrogenase	57091	58140	1047	+
F. floridanum	FAMBR1	SAM2	c0000617	SDR	FAMBR1_6425	related to zinc alcohol dehydrogenase	5326	6369	1041	-
NRRL 62606				PKS	FAMBR1_6426	polyketide synthase	7105	14874	7521	-
				AT	FAMBR1_6427	pyridoxal phosphate-dependent major domain	16023	17553	1413	+
				TF	FAMBR1_6428	C6 transcription	19479	21695	1971	+
				MSDR	FAMBR1_6429	mannitol 2-dehydrogenase	22979	24484	1503	+
				HPH	FAMBR1_6430	hypothetical protein	25013	26596	1581	-
				HPH	FAMBR1_6431	hypothetical protein	27610	28450	732	-
				P450	FAMBR1_6432	cytochrome P450 55A1	29181	30823	1224	-
				MOX	FAMBR1_6433	flavin-containing monooxygenase YUCCA10	32906	34862	1902	+
				MFS	FAMBR1_6434	major facilitator superfamily transporter	35436	40200	3387	-
F. fujikuroi	FFUJ	FUM	HF679031	FUM21	FFUJ_09240	fumonisin biosynthetic transcription factor	2810017	2812602	2166	-
IMI 58289				FUM1	FFUJ_09241	polyketide synthase	2800900	2809039	7740	-
				FUM6	FFUJ_09242	cytochrome P450 monooxygenase	2796864	2800475	3396	+
				FUM7	FFUJ_09243	dehydrogenase	2795068	2796330	1260	-
				FUM8	FFUJ_09244	class II aminotransferase	2791999	2794625	2196	+
				FUM3	FFUJ_09245	dioxygenase	2790398	2791300	900	+
				FUM10	FFUJ_09246	fatty acyl-CoA synthase	2788457	2789956	1497	-
				FUM11	FFUJ_09247	tricarboxylate transporter, mitochondrial	2786963	2787802	729	+
				FUM2	FFUJ_09248	cytochrome P450 monooxygenase	2784532	2786103	1377	-
				FUM13	FFUJ_09249	short chain dehydrogenase reductase	2782612	2783715	1101	-
				FUM14	FFUJ_09250	nonribosomal peptide synthetase condensation domain	2780377	2782327	1752	+
				FUM15	FFUJ_09251	cytochrome P450 monooxygenase	2778043	2779906	1797	-
				FUM16	FFUJ_09252	fatty acyl-CoA synthase	2775640	2777859	2028	+
				FUM17 (ψ)	Manually annotated	longevity assurance factor
				FUM18	FFUJ_09253	longevity assurance factor	2772576	2773843	1158	+
				FUM19	FFUJ_09254	ABC transporter	2767285	2772035	4542	-
F. fujikuroi	FFUJI1	FUM	c0000863	FUM21	FFUJI1_13027	fumonisin biosynthetic transcription factor	24010	25542	1095	+
NRRL 66331				FUM1	FFUJI1_13028	polyketide synthase	26705	34843	7590	+
				FUM6	FFUJI1_13029	cytochrome P450 monooxygenase	35268	38991	3255	-
				FUM7	FFUJI1_13030	dehydrogenase	39435	40675	1185	+
				FUM8	FFUJI1_13031	class II aminotransferase	40895	43749	2361	-
				FUM3	FFUJI1_13032	dioxygenase	44447	45349	900	-
				FUM10	FFUJI1_13033	fatty acyl-CoA synthase	45791	47290	1497	+
				FUM11	FFUJI1_13034	tricarboxylate transporter, mitochondrial	47947	48672	723	-
				FUM2	FFUJI1_13035	cytochrome P450 monooxygenase	49703	50893	1137	+
				FUM13	FFUJI1_13036	short chain dehydrogenase reductase	52034	53137	1101	+
				FUM14	FFUJI1_13037	nonribosomal peptide synthetase condensation domain	53422	55372	1773	-
				FUM15	FFUJI1_13038	cytochrome P450 monooxygenase	55843	57706	1653	+
				FUM16	FFUJI1_13039	fatty acyl-CoA synthase	57961	60109	1851	-
				FUM18	FFUJI1_13040	longevity assurance factor	61906	63389	1137	-
				FUM19	FFUJI1_13041	ABC transporter	63712	68462	4401	+
F. gaditjirrii	FGADI	SAM5	c0000052	SDR	FGADI_2346	short chain dehydrogenase reductase family oxidoreductase	10698	11878	957	-
NRRL 45417				PSP1	FGADI_2347	parasitic phase-specific psp-1	12569	13548	927	+
				TF	FGADI_2348	fungal specific transcription	14342	16136	1518	-
				AT	FGADI_2349	class II aminotransferase 8-amino-7-oxononanoate synthase	16850	18549	1461	-
				PKS	FGADI_2350	polyketide synthase	19177	26985	7536	+
F. globosum	FGLOB	FUM	c0000254	FUM21 (Truncated)	FGLOB_9330	fumonisin biosynthetic transcription factor	96473	97833	1314	+
NRRL 25190				FUM1	Not detected		308	7544	6534	+
			c0000217	FUM6 (Truncated)	FGLOB_8584	cytochrome P450 monooxygenase	71172	73351	1866	-
				FUM7	FGLOB_8585	dehydrogenase	73772	75034	1260	+
				FUM8	FGLOB_8586	class II aminotransferase	75256	78103	2355	-
				FUM3	FGLOB_8587	dioxygenase	78798	79700	900	-
				FUM10	FGLOB_8588	fatty acyl-CoA synthase	80142	81641	1497	+
				FUM11	FGLOB_8589	tricarboxylate transporter, mitochondrial	82296	83095	726	-
				FUM2	FGLOB_8590	cytochrome P450 monooxygenase	84142	85242	1098	+
				FUM13	FGLOB_8591	short chain dehydrogenase reductase	86384	87487	1101	+
			c0000190	FUM14	FGLOB_7814	nonribosomal peptide synthetase condensation domain	320	2200	1692	-
				FUM15	FGLOB_7815	cytochrome P450 monooxygenase	3107	4606	1497	+
				FUM16	FGLOB_7816	fatty acyl-CoA synthase	4790	7009	1953	-
				FUM18	FGLOB_7817	longevity assurance factor	8804	10288	1218	-
				FUM19	FGLOB_7818	ABC transporter	10604	15353	4290	+
F. globosum	FGLOB1	FUM	c0000177	FUM19	FGLOB1_4736	ABC transporter	6661	11420	4179	-
NRRL 26131				FUM18	FGLOB1_4737	longevity assurance factor	11743	13227	1218	+
				FUM16	FGLOB1_4738	fatty acyl-CoA synthase	15030	17144	1908	+
				FUM15	FGLOB1_4739	cytochrome P450 monooxygenase	17421	18920	1497	-
				FUM14	FGLOB1_4740	nonribosomal peptide synthetase condensation domain	19755	21705	1773	+
				FUM13	FGLOB1_4741	short chain dehydrogenase reductase	21990	23093	1101	-
				FUM2	FGLOB1_4742	cytochrome P450 monooxygenase	24235	25335	1098	-
				FUM11	FGLOB1_4743	tricarboxylate transporter, mitochondrial	26448	27173	723	+
				FUM10	FGLOB1_4744	fatty acyl-CoA synthase	27828	29327	1497	-
				FUM3	FGLOB1_4745	dioxygenase	29769	31018	1044	+
				FUM8	FGLOB1_4746	class II aminotransferase	31367	34215	2451	+
				FUM7	FGLOB1_4747	dehydrogenase	34437	35677	1185	-
				FUM6	FGLOB1_4748	cytochrome P450 monooxygenase	36120	39843	3255	+
				FUM1	FGLOB1_4749	polyketide synthase	40272	48411	7740	-
				FUM21	FGLOB1_4750	fumonisin biosynthetic transcription factor	49580	50745	840	-
F. graminum	FGRMN	SAM5	c0000112	SDR	FGRMN_3516	short chain dehydrogenase reductase family	16978	17984	843	-
NRRL 20692				PSP1	FGRMN_3517	parasitic phase-specific psp-1	18952	19931	882	+
				TF	FGRMN_3518	C6 transcription	20616	22482	1629	-
				AT	FGRMN_3519	pyridoxal phosphate-dependent major domain	23033	24673	1590	-
				PKS	FGRMN_3520	polyketide synthase	25553	33156	7407	+
F. guttiforme	F53293	SAM3	c0000030	ABC	F53293_980	ABC transporter CDR4	189599	194378	4527	-
NRRL 53293				AT	F53293_981	class II aminotransferase 8-amino-7-oxononanoate synthase	195821	197389	1440	+
				PKS	F53293_982	polyketide synthase	199677	207706	7821	+
			c0000224	SDR	F53293_8295	light induced alcohol dehydrogenase Bli-4	104645	107316	1659	-
				TF	F53293_8320	hypothetical protein	174152	175444	1290	-
				HPH	F53293_8321	hypothetical protein	175846	176582	630	-
				ANK	Not detected
		SAM4	c0000287	PKS	F53293_10085	polyketide synthase	37286	45044	7551	-
				AT	F53293_10086	aminotransferase class I and II	45751	47309	1395	+
				NRPS	F53293_10087	nonribosomal peptide synthetase 5	47748	50886	3078	-
				CARS	F53293_10088	carnosine synthase 1	51516	53608	2034	-
				SDR	F53293_10089	estradiol 17 beta-dehydrogenase	54207	55091	882	+
				MFS	F53293_10090	multidrug resistance-associated 1	55173	60021	4419	-
				TF	F53293_10091	basic-leucine zipper (bZIP) transcription factor	61403	62701	1107	+
				UBQL	F53293_10092	e3 ubiquitin- ligase arih1l	64864	67316	2301	-
				DNAB	F53293_10093	acetate regulatory DNA binding	69665	71878	2091	-
F. heterosporum	FHETE	SAM5	c0000132	PKS	FHETE_7002	polyketide synthase	161982	169677	7383	-
NRRL 20693				AT	FHETE_7003	pyridoxal phosphate-dependent major domain	170559	172199	1464	+
				TF	FHETE_7004	fungal specific transcription	172752	175142	2151	+
				PSP1	FHETE_7005	parasitic phase-specific psp-1	175303	176282	927	-
				SDR	FHETE_7006	short chain dehydrogenase reductase family oxidoreductase	177090	178260	897	+
F. hostae	FHOST	FUM	c0000199	FUM1	FHOST_3758	polyketide synthase	928	9046	7758	+
NRRL 29888				FUM6	FHOST_3759	cytochrome P450 monooxygenase	9480	13093	3315	-
				FUM7	FHOST_3760	dehydrogenase	13558	14935	1266	+
				FUM8	FHOST_3761	class II aminotransferase	15156	18004	2418	-
				FUM3	FHOST_3762	dioxygenase	18735	19637	900	-
				FUM10	FHOST_3763	fatty acyl-CoA synthase	20095	21594	1497	+
				FUM11	Manually annotated	tricarboxylate transporter, mitochondrial
				FUM2	FHOST_3764	cytochrome P450 monooxygenase	24080	25665	1404	+
				FUM13	FHOST_3765	short chain dehydrogenase reductase	27246	28349	1101	+
			c0001110	FUM14	FHOST_12071	nonribosomal peptide synthetase condensation domain	32	1542	1305	-
				FUM15	FHOST_12072	cytochrome P450 monooxygenase	2422	3924	1500	+
				FUM16	FHOST_12073	fatty acyl-CoA synthase	4172	6328	1893	-
				FUM18	FHOST_12075	longevity assurance factor	8132	9011	831	-
				FUM19	FHOST_12076	ABC transporter	9938	14558	4179	+
		SAM1	c0000388	DOX	FHOST_6637	toxin biosynthesis	288	1265	975	+
				MFS	FHOST_6638	major facilitator superfamily general substrate	1887	3601	1650	-
			c0000824	CPM	FHOST_10572	related to isotrichodermin C-15 hydroxylase (cytochrome P-450 monooxygenase CYP65A1)	1	1464	1347	+
			c0001125	AT	FHOST_12168	pyridoxal phosphate-dependent major domain	739	2307	1374	-
				SDR	FHOST_12169	NAD(P)-binding domain	2761	4042	984	+
				PKS	FHOST_12170	polyketide synthase	5029	12830	7446	+
				TF	FHOST_12171	fungal specific transcription	13473	15866	1698	+
FIESC 18	FIE18	SAM3	c0000169	ANK	FIE18_4531	ankyrin repeat	17074	19613	2142	-
NRRL 66473			c0000174	HPH	FIE18_4643	hypothetical protein	43153	43940	738	+
			c0000251	PKS	FIE18_6479	polyketide synthase	119625	130540	9627	-
				TF	FIE18_6479	Manually annotated	119625	130540	0	-
				AT	FIE18_6480	class II aminotransferase 8-amino-7-oxononanoate synthase	132633	134143	1437	+
				ABC	FIE18_6481	ABC transporter CDR4	135210	141351	5124	+
				SDR	Not detected
FIESC 24	FIE24	SAM3	c0000245	ANK	FIE24_6659	ankyrin repeat	10360	12798	2280	+
NRRL 66471			c0000623	ABC	FIE24_11685	ABC transporter CDR4	2965	9555	5256	-
				AT	FIE24_11686	class II aminotransferase 8-amino-7-oxononanoate synthase	10635	12145	1437	-
				PKS	FIE24_11687	polyketide synthase	14208	25175	9729	+
				TF	FIE24_11687	Manually annotated	14208	25175	0	+
			c0000195	HPH	Manually annotated
				SDR	Not detected
F. kyushuense	FKYUS	SAM3	c0000015	HPH	FKYUS_1806	related to heterokaryon incompatibility	4401	8616	3279	+
NRRL 25348			c0000038	ABC	FKYUS_3708	ABC transporter CDR4	307	4916	4380	-
				AT	FKYUS_3709	class II aminotransferase 8-amino-7-oxononanoate synthase	5975	7494	1446	-
				PKS	FKYUS_3710	polyketide synthase	9184	17190	7791	+
				TF	FKYUS_3711	Manually annotated	9184	17190	0	+
			c0000015	ANK	FKYUS_10302	Truncated
				SDR	Not detected
F. mangifera	FMAN	SAM5	FCQH01000011	SDR	FMAN_09796	short chain dehydrogenase reductase family oxidoreductase	82444	83643	990	-
MRC 7560				PSP1	FMAN_09797	parasitic phase-specific psp-1	84350	85329	927	+
				TF	FMAN_09798	fungal specific transcription	85526	87596	1959	-
				AT	FMAN_09799	class II aminotransferase 8-amino-7-oxononanoate synthase	88564	90270	1491	-
				PKS	FMAN_09800	polyketide synthase	91155	98711	7398	+
F. mexicanum	FMEXI	SAM5	c0000045	SDR	FMEXI_2095	short chain dehydrogenase	89432	90602	969	-
NRRL 53147				PSP1	FMEXI_2096	parasitic phase-specific psp-1	91326	92305	927	+
				TF	FMEXI_2097	fungal specific transcription factor	92502	94901	2145	-
				AT	FMEXI_2098	pyridoxal phosphate-dependent transferase	95567	97265	1491	-
				PKS	FMEXI_2099	polyketide synthase	98129	106167	7608	+
		SAM4	c0000042	PKS	FMEXI_1988	polyketide synthase	116498	124257	7551	-
				AT	FMEXI_1989	aminotransferase class I and II	124964	126525	1395	+
				NRPS	FMEXI_1990	nonribosomal peptide synthetase 5	126964	130102	3078	-
				CARS	FMEXI_1991	carnosine synthase 1	130736	132412	1674	-
				SDR	FMEXI_1992	estradiol 17 beta-dehydrogenase	133436	134320	882	+
				MFS	FMEXI_1993	multidrug resistance-associated 1	134402	139249	4419	-
				TF	FMEXI_1994	basic-leucine zipper (bZIP) transcription factor	140629	141932	1113	+
				UBQL	FMEXI_1996	e3 ubiquitin- ligase arih1l	144384	146836	2301	-
				DNAB	FMEXI_1997	acetate regulatory DNA binding	149215	151428	2091	-
F. mexicanum	F47473	SAM5	c0000691	SDR	F47473_13921	short chain dehydrogenase	432	1602	969	-
NRRL 47473				PSP1	F47473_13922	parasitic phase-specific psp-1	2326	3305	927	+
				TF	F47473_13923	C6 zinc finger domain	4701	5901	1056	-
				AT	F47473_13924	pyridoxal phosphate-dependent transferase	6567	8265	1491	-
				PKS	F47473_13925	polyketide synthase	9129	16628	7341	+
		SAM4	c0000222	PKS	F47473_7596	polyketide synthase	162951	170710	7551	-
				AT	F47473_7597	aminotransferase class I and II	171417	172978	1395	+
				NRPS	F47473_7598	nonribosomal peptide synthetase 5	173417	176555	3078	-
				CARS	F47473_7599	carnosine synthase 1	177189	178865	1674	-
				SDR	F47473_7600	estradiol 17 beta-dehydrogenase	179889	180773	882	+
				MFS	F47473_7601	multidrug resistance-associated 1	180855	185702	4419	-
				TF	F47473_7602	basic-leucine zipper (bZIP) transcription factor	187082	188385	1113	+
				UBQL	F47473_7604	e3 ubiquitin- ligase arih1l	190837	193289	2301	-
				DNAB	F47473_7605	acetate regulatory DNA binding	195668	197881	2091	-
F. mundagurra	FMUND	FUM	c0000130	FUM19	FMUND_4247	ABC transporter	403884	408261	4077	-
NRRL 66235				FUM18	FMUND_4248	longevity assurance factor	409019	410491	1254	+
				FUM16	FMUND_4250	fatty acyl-CoA synthase	412226	414401	2022	+
				FUM15	FMUND_4251	cytochrome P450 monooxygenase	414609	416450	1782	-
				FUM14	FMUND_4252	nonribosomal peptide synthetase condensation domain	416995	418919	1476	+
				FUM13	FMUND_4253	short chain dehydrogenase reductase	419288	420376	1086	-
				FUM2	FMUND_4254	cytochrome P450 monooxygenase	421629	422639	1008	-
				FUM11	Manually annotated	tricarboxylate transporter, mitochondrial
				FUM10	FMUND_4255	fatty acyl-CoA synthase	425335	426831	1494	-
				FUM3	FMUND_4256	dioxygenase	427310	428212	900	+
				FUM8	FMUND_4257	class II aminotransferase	428932	431860	2526	+
				FUM7	FMUND_4258	dehydrogenase	432044	433303	1257	-
				FUM6	FMUND_4259	cytochrome P450 monooxygenase	434192	437377	3048	+
				FUM1	FMUND_4260	polyketide synthase	437897	446081	7755	-
				FUM21	FMUND_4261	fumonisin biosynthetic transcription factor	446712	449090	1866	-
F. napiforme	FNAPI	SAM4	c0000214	PKS	FNAPI_5981	polyketide synthase	78640	86403	7554	-
NRRL 25196				AT	FNAPI_5982	aminotransferase class I and II	87110	88667	1395	+
				NRPS	FNAPI_5983	nonribosomal peptide synthetase 5	89068	92206	3078	-
				CARS	FNAPI_5984	Carnosine synthase 1	92829	94523	1692	-
				SDR	FNAPI_5985	estradiol 17 beta-dehydrogenase	95571	96455	882	+
				MFS	FNAPI_5986	multidrug resistance-associated 1	96538	101643	4476	-
				TF	FNAPI_5987	basic-leucine zipper (bZIP) transcription factor	103161	105025	1035	+
				UBQL	FNAPI_5988	e3 ubiquitin- ligase arih1l	105342	107794	2301	-
				DNAB	FNAPI_5989	acetate regulatory DNA binding	110169	112382	2091	-
F. neocosmosporiellum	FNEOC2	SAM2	c0000848	SDR	FNEOC2_6280	related to zinc alcohol dehydrogenase	17828	18877	1047	-
NRRL 22436				PKS	FNEOC2_6281	polyketide synthase	19825	27591	7515	-
				AT	FNEOC2_6282	pyridoxal phosphate-dependent major domain	28734	30263	1413	+
				TF	FNEOC2_6283	fungal specific transcription factor	31844	34410	2148	+
				MSDR	FNEOC2_6284	mannitol 2-dehydrogenase	35686	37191	1503	+
				HPH	FNEOC2_6285	hypothetical protein	37544	39130	1584	-
				HPH	FNEOC2_6286	hypothetical protein	40110	40945	732	-
				P450	FNEOC2_6287	cytochrome P450 55A1	41660	43291	1224	-
				MOX	FNEOC2_6288	probable flavin-containing monooxygenase	45363	47320	1902	+
				MFS	FNEOC2_6289	major facilitator superfamily transporter	47539	48520	687	-
F. neocosmosporiellum	FNEOC1	SAM2	c0001573	MFS	FNEOC1_10924	major facilitator superfamily transporter	4190	5618	1098	+
NRRL 22166				MOX	FNEOC1_10925	probable flavin-containing monooxygenase	6233	8190	1902	-
				P450	FNEOC1_10926	cytochrome P450 55A1	10258	11889	1224	+
				HPH	FNEOC1_10927	hypothetical protein	12604	13439	732	+
				HPH	FNEOC1_10928	hypothetical protein	14761	16014	1251	+
				MSDR	FNEOC1_10929	mannitol 2-dehydrogenase	16367	17872	1503	-
				TF	FNEOC1_10930	fungal specific transcription factor	19132	21705	2100	-
				AT	FNEOC1_10931	pyridoxal phosphate-dependent major domain	23260	25595	1602	-
				PKS	FNEOC1_10932	polyketide synthase	25935	33691	7515	+
				SDR	FNEOC1_10933	related to zinc alcohol dehydrogenase	34640	35689	1047	+
F. newnesense	FNEWN	SAM5	c0000349	SDR	FNEWN_2581	short chain dehydrogenase reductase family	12545	13716	849	-
NRRL 66241				PSP1	FNEWN_2582	parasitic phase-specific psp-1	14447	15430	927	+
				TF	FNEWN_2583	fungal specific transcription	16223	17693	1326	-
				AT	FNEWN_2584	pyridoxal phosphate-dependent major domain	18689	20400	1461	-
				PKS	FNEWN_2585	polyketide synthase	21279	28865	7485	+
		SAM4	c0001664	DNAB	FNEWN_10458	related to acetate regulatory DNA binding	22622	24834	2091	+
				UBQL	FNEWN_10459	e3 ubiquitin- ligase arih1l	27159	29618	2307	+
				MFS	FNEWN_10460	related to multidrug resistance	33386	38227	4419	+
				SDR	FNEWN_10461	related to estradiol 17 beta-dehydrogenase	38310	39194	882	-
				CARS	FNEWN_10462	carnosine synthase 1	39931	41931	1803	+
				NRPS	FNEWN_10463	nonribosomal peptide synthase	42592	45728	3078	+
				AT	FNEWN_10464	related to aminotransferase	46163	47670	1404	-
				PKS	FNEWN_10465	polyketide synthase	48407	56179	7554	+
F. newnesense	F25184	SAM5	c0000221	PSP1	F25184_4410	parasitic phase-specific psp-1	88351	89334	927	+
NRRL 25184				TF	F25184_4411	fungal specific transcription	90127	91922	1518	-
				AT	F25184_4412	pyridoxal phosphate-dependent major domain	92593	94304	1461	-
				PKS	F25184_4413	polyketide synthase	95183	102769	7485	+
				SDR	Manually annotated
		SAM4	c0000060	PKS	F25184_1375	polyketide synthase	74409	82181	7554	-
				AT	F25184_1376	related to aminotransferase	82918	84411	1335	+
				NRPS	F25184_1377	nonribosomal peptide synthase	84846	87982	3078	-
				CARS	F25184_1378	Carnosine synthase 1	88643	90058	1413	-
				SDR	F25184_1379	related to estradiol 17 beta-dehydrogenase	91380	92264	882	+
				MFS	F25184_1380	related to multidrug resistance	92347	97188	4419	-
				TF	Manually annotated
				UBQL	F25184_1381	e3 ubiquitin- ligase arih1l	101044	103503	2307	-
				DNAB	F25184_1382	related to acetate regulatory DNA binding	105828	108040	2091	-
F. nurragi	FNURR	SAM5	c0000064	SDR	FNURR_2579	short chain dehydrogenase reductase family	22348	22988	579	-
NRRL 36452				PSP1	FNURR_2580	parasitic phase-specific psp-1	24338	25317	927	+
				TF	FNURR_2581	fungal specific transcription	25511	27895	2121	-
				AT	FNURR_2582	pyridoxal phosphate-dependent major domain	28539	30185	1392	-
				PKS	FNURR_2583	polyketide synthase	31077	38793	7509	+
F. nygamai	FNYGA	FUM	c0000659	FUM21	FNYGA_10469	fumonisin biosynthetic transcription factor	18954	20975	1143	-
NRRL 66327				FUM1	FNYGA_10468	polyketide synthase	9747	17945	7821	-
				FUM6	FNYGA_10467	cytochrome P450 monooxygenase	5643	9238	3351	+
				FUM7	FNYGA_10466	dehydrogenase	3882	5141	1257	-
				FUM8	FNYGA_10465	class II aminotransferase	757	3688	2529	+
			c0001343	FUM3	FNYGA_14294	dioxygenase	68041	68943	900	+
				FUM10	FNYGA_14293	fatty acyl-CoA synthase	66093	67568	1473	-
				FUM11	Manually annotated	tricarboxylate transporter, mitochondrial
				FUM2	FNYGA_14292	cytochrome P450 monooxygenase	62134	63419	1209	-
				FUM13	FNYGA_14291	short chain dehydrogenase reductase	60050	61153	1101	-
				FUM14	FNYGA_14290	nonribosomal peptide synthetase condensation domain	57768	59696	1476	+
				FUM15	FNYGA_14289	cytochrome P450 monooxygenase	55338	57200	1803	-
				FUM16	FNYGA_14288	fatty acyl-CoA synthase	52957	55130	1950	+
				FUM18	FNYGA_14286	longevity assurance factor	49769	51225	1176	+
				FUM19	FNYGA_14285	ABC transporter	44621	49017	4077	-
		SAM3	c0000444	HPH	FNYGA_7547	hypothetical protein	2186	3020	600	-
				SDR	FNYGA_7550	light induced alcohol dehydrogenase Bli-4	8504	10870	1683	+
			c0001022	ABC	FNYGA_13063	ABC transporter CDR4	1102	5804	4470	-
				AT	FNYGA_13064	class II aminotransferase 8-amino-7-oxononanoate synthase	6871	8381	1437	-
				PKS	FNYGA_13065	polyketide synthase	10475	18515	7794	+
			c0001177	TF	FNYGA_13717	fungal specific transcription factor	3910	6414	1869	-
				ANK	Not detected		N/A	N/A		N/A
		SAM4	c0000036	PKS	FNYGA_629	polyketide synthase	34073	41851	7383	-
				AT	FNYGA_630	aminotransferase class I and II	42552	44109	1395	+
				NRPS	FNYGA_631	nonribosomal peptide synthetase 5	44536	47678	3078	-
				CARS	FNYGA_632	carnosine synthase 1	48296	50047	1749	-
				SDR	FNYGA_633	estradiol 17 beta-dehydrogenase	51046	51909	861	+
				MFS	FNYGA_634	multidrug resistance-associated 1	52013	56854	4422	-
				TF	FNYGA_635	basic-leucine zipper (bZIP) transcription factor	57887	59859	1362	+
				UBQL	FNYGA_637	e3 ubiquitin- ligase arih1l	62359	64812	2301	-
			c0000424	DNAB	FNYGA_7286	acetate regulatory DNA binding	36327	38616	2109	+
F. oligoseptarum	F62579	SAM2	c0000870	SDR	F62579_11677	related to zinc alcohol dehydrogenase	60698	61741	1041	-
NRRL 62579				PKS	F62579_11678	polyketide synthase	62568	70243	7425	-
				AT	F62579_11679	pyridoxal phosphate-dependent major domain	71392	72922	1413	+
				TF	F62579_11680	fungal specific transcription	74860	77087	1911	+
				MSDR	F62579_11681	mannitol 2-dehydrogenase	78388	79893	1503	+
				HPH	F62579_11682	hypothetical protein	80420	82003	1581	-
				HPH	F62579_11683	hypothetical protein	83013	83852	738	-
				P450	F62579_11684	cytochrome P450 55A1	84581	86224	1170	-
				MOX	F62579_11685	flavin-containing monooxygenase YUCCA10	88304	90260	1902	+
				MFS	F62579_11686	major facilitator superfamily transporter	90446	92254	1293	-
F. oxysporum	FOXYS1	FUM	c0000007	FUM19	FOXYS1_39	ABC transporter	27870	32661	4350	-
NRRL 39464				FUM18	FOXYS1_40	longevity assurance factor	32987	34476	1095	+
				FUM17	Manually annotated	longevity assurance factor
				FUM16	FOXYS1_41	fatty acyl-CoA synthase	36277	38407	1995	+
				FUM15	FOXYS1_42	cytochrome P450 monooxygenase	38661	40160	1497	-
				FUM14	FOXYS1_43	nonribosomal peptide synthetase condensation domain	40980	42933	1512	+
				FUM13	FOXYS1_44	short chain dehydrogenase reductase	43304	44407	1101	-
				FUM2	FOXYS1_45	cytochrome P450 monooxygenase	45695	46912	1161	-
				FUM10	FOXYS1_46	fatty acyl-CoA synthase	49419	50918	1497	-
				FUM3	FOXYS1_47	dioxygenase	51387	52289	900	+
				FUM8	FOXYS1_48	class II aminotransferase	53265	56119	2403	+
				FUM7	FOXYS1_49	dehydrogenase	56322	57581	1257	-
				FUM6	FOXYS1_50	cytochrome P450 monooxygenase	58134	61750	3348	+
				FUM1	FOXYS1_51	polyketide synthase	62155	70306	7749	-
				FUM21	FOXYS1_52	fumonisin biosynthetic transcription factor	72683	74352	1350	-
		SAM1	c0000007	TF	FOXYS1_32	fungal specific transcription	5466	6946	1368	-
				PKS	FOXYS1_33	polyketide synthase	7942	15730	7446	-
				SDR	FOXYS1_34	NAD(P)-binding domain	17181	17881	534	-
				AT	FOXYS1_35	pyridoxal phosphate-dependent major domain	18328	19879	1374	+
				DOX	FOXYS1_36	toxin biosynthesis	20812	21789	975	+
				MFS	FOXYS1_37	major facilitator superfamily general substrate	22409	23995	1518	-
				CPM	FOXYS1_38	related to isotrichodermin C-15 hydroxylase (cytochrome P-450 monooxygenase CYP65A1)	25113	27073	1635	+
F. phaseoli	FPHAS1	SAM2	c0000348	SDR	FPHAS1_10597	related to zinc alcohol dehydrogenase	41094	42143	1047	-
NRRL 22396				PKS	FPHAS1_10598	polyketide synthase	42943	50772	7584	-
				AT	FPHAS1_10599	pyridoxal phosphate-dependent transferase protein	51945	53473	1413	+
				TF	FPHAS1_10600	transcription factor	55073	57635	2190	+
				MSDR	FPHAS1_10601	mannitol 2-dehydrogenase	58907	60412	1503	+
				HPH	FPHAS1_10602	hypothetical protein	60910	62496	1584	-
				HPH	FPHAS1_10603	hypothetical protein	63500	64337	732	-
				P450	FPHAS1_10604	cytochrome P450 55A3	64972	66694	1206	-
				MOX	FPHAS1_10605	probable flavin-containing monooxygenase	68800	70757	1902	+
				MFS	FPHAS1_10606	major facilitator superfamily transporter	71025	72850	1308	-
F. phaseoli	F22389	SAM2	c0000483	SDR	F22389_11191	related to zinc alcohol dehydrogenase	37741	38790	1047	-
NRRL 22389				PKS	F22389_11192	polyketide synthase	39590	47419	7584	-
				AT	F22389_11193	pyridoxal phosphate-dependent major domain	48592	50120	1413	+
				TF	F22389_11194	fungal specific transcription factor	51720	54282	2190	+
				MSDR	F22389_11195	mannitol 2-dehydrogenase	55554	57059	1503	+
				HPH	F22389_11196	hypothetical protein	57557	59143	1584	-
				HPH	F22389_11197	hypothetical protein	60147	60984	732	-
				P450	F22389_11198	cytochrome P450 55A1	61619	63341	1206	-
				MOX	F22389_11199	probable flavin-containing monooxygenase	65447	67404	1902	+
				MFS	F22389_11200	major facilitator superfamily transporter	67672	69497	1308	-
F. phyllophilum	FPHYL	FUM	c0000010	FUM19	FPHYL_333	ABC transporter	227556	232339	4353	+
NRRL 13617				FUM18	FPHYL_332	longevity assurance factor	225756	227229	1131	-
				FUM16	FPHYL_330	fatty acyl-CoA synthase	221839	224013	2022	-
				FUM15	FPHYL_329	cytochrome P450 monooxygenase	219763	221631	1809	+
				FUM14	FPHYL_328	nonribosomal peptide synthetase condensation domain	217291	219219	1476	-
				FUM13	FPHYL_327	short chain dehydrogenase reductase	215833	216921	1086	+
				FUM2	FPHYL_326	cytochrome P450 monooxygenase	213544	214554	1008	+
				FUM11	Manually annotated	tricarboxylate transporter, mitochondrial
				FUM10	FPHYL_325	fatty acyl-CoA synthase	209330	210826	1494	+
				FUM3	FPHYL_324	dioxygenase	207953	208855	900	-
				FUM8	FPHYL_323	class II aminotransferase	204275	207203	2457	-
				FUM7	FPHYL_322	dehydrogenase	202750	204009	1257	+
				FUM6	FPHYL_321	cytochrome P450 monooxygenase	198615	202248	3285	-
				FUM1	FPHYL_320	polyketide synthase	189948	198128	7755	+
				FUM21	FPHYL_319	fumonisin biosynthetic transcription factor	187200	189331	1683	+
		SAM4	c0000377	PKS	FPHYL_9172	polyketide synthase	66246	74015	7560	-
				AT	FPHYL_9173	aminotransferase class I and II	74724	76281	1395	+
				NRPS	FPHYL_9174	nonribosomal peptide synthetase 5	76719	79857	3078	-
				CARS	FPHYL_9175	Carnosine synthase 1	80475	82169	1692	-
				SDR	FPHYL_9176	estradiol 17 beta-dehydrogenase	83225	84109	882	+
				MFS	FPHYL_9177	multidrug resistance-associated 1	84192	89276	4485	-
				TF	FPHYL_9178	basic-leucine zipper (bZIP) transcription factor	90403	92347	1308	+
				UBQL	FPHYL_9180	e3 ubiquitin- ligase arih1l	95141	97593	2301	-
				DNAB	FPHYL_9181	acetate regulatory DNA binding	99984	102197	2091	-
F. proliferatum	FPRN	FUM	FCQG01000050	FUM19	FPRN_13013	ABC transporter	103879	108638	4515	+
ET1				FUM18	FPRN_13014	longevity assurance factor	102072	102951	831	-
				FUM16	FPRN_13015	fatty acyl-CoA synthase	98057	100275	2028	-
				FUM15	FPRN_13016	cytochrome P450 monooxygenase	96021	97884	1797	+
				FUM14	FPRN_13017	nonribosomal peptide synthetase condensation domain	93599	95548	1752	-
				FUM13	FPRN_13018	short chain dehydrogenase reductase	92211	93314	1101	+
				FUM2	FPRN_13019	cytochrome P450 monooxygenase	89823	91393	1377	+
				FUM11	FPRN_13020	tricarboxylate transporter, mitochondrial	88124	89284	900	-
				FUM10	FPRN_13021	fatty acyl-CoA synthase	85970	87469	1497	+
				FUM3	FPRN_13022	dioxygenase	84626	85528	900	-
				FUM8	FPRN_13023	class II aminotransferase	81081	83928	2418	-
				FUM7	FPRN_13024	dehydrogenase	79597	80859	1260	+
				FUM6	FPRN_13025	cytochrome P450 monooxygenase	75520	79066	3213	-
				FUM1	FPRN_13026	polyketide synthase	66887	75026	7740	+
				FUM21	FPRN_13027	fumonisin biosynthetic transcription factor	63321	65719	1854	+
		SAM4	FCQG01000004	DNAB	FPRN_02326	related to acetate regulatory DNA binding	313565	315778	2091	+
				UBQL	FPRN_02327	e3 ubiquitin- ligase arih1l	318153	320600	2298	+
				TF	FPRN_02329	basic-leucine zipper (bZIP) transcription factor	323875	325585	1428	-
				MFS	FPRN_02330	related to multidrug resistance	327020	331857	4419	+
				SDR	FPRN_02331	related to estradiol 17 beta-dehydrogenase	331940	332824	882	-
				CARS	FPRN_02332	carnosine synthase 1	333458	335571	2055	+
				NRPS	FPRN_02333	nonribosomal peptide synthase	336186	339327	3081	+
				AT	FPRN_02334	related to aminotransferase	339746	341303	1395	-
				PKS	FPRN_02335	polyketide synthase	341995	349769	7566	+
F. proliferatum	FPRO	FUM	FJOF01000012	FUM19	FPRO_13580	ABC transporter	1336545	1341304	4542	-
NRRL 62905				FUM18	FPRO_13581	longevity assurance factor	1341844	1343111	1158	+
				FUM16	FPRO_13582	fatty acyl-CoA synthase	1344908	1347126	2028	+
				FUM15	FPRO_13583	cytochrome P450 monooxygenase	1347299	1349162	1797	-
				FUM14	FPRO_13584	nonribosomal peptide synthetase condensation domain	1349634	1351584	1752	+
				FUM13	FPRO_13585	short chain dehydrogenase reductase	1351869	1352972	1101	-
				FUM2	FPRO_13586	cytochrome P450 monooxygenase	1353791	1355361	1377	-
				FUM11	FPRO_13587	tricarboxylate transporter, mitochondrial	1355900	1357060	900	+
				FUM10	FPRO_13588	fatty acyl-CoA synthase	1357714	1359213	1497	-
				FUM3	FPRO_13589	dioxygenase	1359655	1360557	900	+
				FUM8	FPRO_13590	class II aminotransferase	1361255	1364102	2418	+
				FUM7	FPRO_13591	dehydrogenase	1364324	1365586	1260	-
				FUM6	FPRO_13592	cytochrome P450 monooxygenase	1366121	1369732	3345	+
				FUM1	FPRO_13593	polyketide synthase	1370157	1378296	7740	-
				FUM21	FPRO_13594	fumonisin biosynthetic transcription factor	1379457	1381855	1854	-
		SAM4	FJOF01000002	DNAB	FPRO_02436	related to acetate regulatory DNA binding	4170991	4173204	2091	-
				UBQL	FPRO_02437	e3 ubiquitin- ligase arih1l	4166169	4168616	2298	-
				TF	FPRO_02439	basic-leucine zipper (bZIP) transcription factor	4161185	4162895	1428	+
				MFS	FPRO_02440	related to multidrug resistance	4154904	4159744	4419	-
				SDR	FPRO_02441	related to estradiol 17 beta-dehydrogenase	4153937	4154821	882	+
				CARS	FPRO_02442	Carnosine synthase 1	4151190	4153303	2055	-
				NRPS	FPRO_02443	nonribosomal peptide synthase	4147434	4150575	3081	-
				AT	FPRO_02444	related to aminotransferase	4145458	4147015	1395	+
				PKS	FPRO_02445	polyketide synthase	4136992	4144766	7566	-
F. proliferatum	FFRAC	FUM	c0000071	FUM19	FFRAC_1930	ABC transporter	10721	15480	4191	-
NRRL 43689				FUM18	FFRAC_1931	longevity assurance factor	15803	17287	1137	+
				FUM16	FFRAC_1932	fatty acyl-CoA synthase	19084	21302	1953	+
				FUM15	FFRAC_1933	cytochrome P450 monooxygenase	21475	22965	1488	-
				FUM14	FFRAC_1934	nonribosomal peptide synthetase condensation domain	23795	25744	1746	+
				FUM13	FFRAC_1935	short chain dehydrogenase reductase	26029	27132	1101	-
				FUM2	FFRAC_1936	cytochrome P450 monooxygenase	28272	29372	1098	-
				FUM11	Manually annotated	tricarboxylate transporter, mitochondrial
				FUM10	FFRAC_1937	fatty acyl-CoA synthase	31873	33372	1497	-
				FUM3	FFRAC_1938	dioxygenase	33814	34716	900	+
				FUM8	FFRAC_1939	class II aminotransferase	35398	38245	2307	+
				FUM7	FFRAC_1940	dehydrogenase	38467	39707	1185	-
				FUM6	FFRAC_1941	cytochrome P450 monooxygenase	40151	44102	3399	+
				FUM1	FFRAC_1942	polyketide synthase	44298	52436	7740	-
				FUM21	FFRAC_1943	fumonisin biosynthetic transcription factor	53604	55136	1095	-
		SAM4	c0000097	DNAB	FFRAC_2539	related to acetate regulatory DNA binding	36522	38735	2091	+
				UBQL	FFRAC_2540	e3 ubiquitin- ligase arih1l	41110	43557	2298	+
				TF	FFRAC_2542	basic-leucine zipper (bZIP) transcription factor	46917	48679	1470	-
				MFS	FFRAC_2543	related to multidrug resistance	49978	54885	4428	+
				SDR	FFRAC_2544	related to estradiol 17 beta-dehydrogenase	54898	55782	882	-
				CARS	FFRAC_2545	nonribosomal peptide	56416	62285	5055	+
				NRPS	FFRAC_2545	nonribosomal peptide	56416	62285	0	+
				AT	FFRAC_2546	related to aminotransferase	62705	64262	1395	-
				PKS	FFRAC_2547	polyketide synthase	64954	72728	7566	+
F. pseudoanthophilum	FPANT	SAM4	c0000051	PKS	FPANT_1198	polyketide synthase	78700	86470	7560	-
NRRL 25211				AT	FPANT_1199	aminotransferase class I and II	87165	88722	1395	+
				NRPS	FPANT_1200	nonribosomal peptide synthetase 5	89157	92295	3078	-
				CARS	FPANT_1201	carnosine synthase 1	92912	94606	1692	-
				SDR	FPANT_1202	estradiol 17 beta-dehydrogenase	95656	96540	882	+
				MFS	FPANT_1203	multidrug resistance-associated 1	96622	101468	4419	-
				TF	FPANT_1204	basic-leucine zipper (bZIP) transcription factor	102805	104240	1137	+
				UBQL	FPANT_1205	e3 ubiquitin- ligase arih1l	105461	107914	1968	-
			c0001166	DNAB	FPANT_13793	acetate regulatory DNA binding	10184	12397	2091	+
F. pseudocircinatum	FPCIR	SAM5	c0000455	PKS	FPCIR_12985	polyketide synthase	117565	125109	7386	-
NRRL 36939				AT	FPCIR_12986	pyridoxal phosphate-dependent transferase	125996	127674	1461	+
				TF	FPCIR_12987	fungal specific transcription factor	128010	130392	1845	+
				PSP1	FPCIR_12988	parasitic phase-specific psp-1	130589	131568	927	-
				SDR	FPCIR_12989	short chain dehydrogenase	132295	133465	969	+
F. pseudonygamai	FPNYG	SAM4	c0000061	TF	FPNYG_1102	basic-leucine zipper (bZIP) transcription factor	5808	6775	903	-
NRRL 13592				MFS	FPNYG_1103	multidrug resistance-associated 1	8543	13381	4419	+
				SDR	FPNYG_1104	estradiol 17 beta-dehydrogenase	13464	14348	882	-
				CARS	FPNYG_1105	Carnosine synthase 1	15397	17091	1692	+
				NRPS	FPNYG_1106	nonribosomal peptide synthase	17709	20847	3078	+
				AT	FPNYG_1107	aminotransferase class I and II	21283	22840	1395	-
				PKS	FPNYG_1108	polyketide synthase	23551	31301	7542	+
				UBQL	FPNYG_1117	e3 ubiquitin- ligase arih1l	58543	60997	2301	-
			c0000731	DNAB	FPNYG_10350	acetate regulatory DNA binding	1718	3931	2091	-
F. ramigenum	FRAMI	FUM	c0000146	FUM19	FRAMI_3771	ABC transporter	138420	143223	4257	-
NRRL 25208				FUM18	FRAMI_3772	longevity assurance factor	143583	145064	1287	+
				FUM16	FRAMI_3774	fatty acyl-CoA synthase	146804	149037	1785	+
				FUM15	FRAMI_3775	cytochrome P450 monooxygenase	149184	151039	1788	-
				FUM14	FRAMI_3776	nonribosomal peptide synthetase condensation domain	151649	153598	1497	+
				FUM13	FRAMI_3777	short chain dehydrogenase reductase	153983	155086	1101	-
				FUM2	FRAMI_3778	cytochrome P450 monooxygenase	156330	157403	1071	-
				FUM11	Manually annotated	tricarboxylate transporter, mitochondrial
				FUM10	FRAMI_3779	fatty acyl-CoA synthase	160009	161484	1473	-
				FUM3	FRAMI_3780	dioxygenase	161959	162861	900	+
				FUM8	FRAMI_3781	class II aminotransferase	163670	166609	2460	+
				FUM7	FRAMI_3782	dehydrogenase	166810	168084	1272	-
				FUM6	FRAMI_3783	cytochrome P450 monooxygenase	168891	172181	3234	+
				FUM1	FRAMI_3784	polyketide synthase	172623	180790	7758	-
				FUM21	FRAMI_3785	fumonisin biosynthetic transcription factor	181666	183345	1338	-
F. sarcochroum	FSARC	SAM3	c0000010	ABC	FSARC_163	probable ABC1 transport	1069	5831	4500	+
NRRL 20472			c0000184	ANK	FSARC_3791	ANK	192	2772	2397	+
			c0000442	HPH	FSARC_8107	hypothetical protein	209	1233	798	-
				SDR	Truncated
			c0000679	PKS	FSARC_10923	polyketide synthase	617	8573	7758	+
				TF	FSARC_10924	fungal specific transcription factor	9786	12061	1656	+
			c0001308	AT	FSARC_14614	class II aminotransferase 8-amino-7-oxononanoate synthase	427	1995	1437	-
		SAM4	c0000677	CARS	FSARC_10901	Manually annotated
				NRPS	FSARC_10901	nonribosomal peptide	18865	26462	6066	-
				SDR	FSARC_10902	related to estradiol 17 beta-dehydrogenase	26802	27686	882	+
				ABC	FSARC_10903	ABC integral membrane type 1	27813	32716	4224	-
				TF	FSARC_10904	basic-leucine zipper (bZIP) transcription factor	34203	35611	1101	+
				AT	FSARC_10905	related to aminotransferase	36563	38120	1389	-
				PKS	FSARC_10906	polyketide synthase	38793	46512	7488	+
			c0000940	DNAB	FSARC_13027	related to acetate regulatory DNA binding	16458	18829	2142	-
				UBQL	Manually annotated
F. secorum	FSECO	SAM4	c0000475	TF	FSECO_2571	basic-leucine zipper (bZIP) transcription factor	12890	14314	1254	-
NRRL 62593				MFS	FSECO_2572	related to multidrug resistance	15567	20399	4407	+
				SDR	FSECO_2573	related to estradiol 17 beta-dehydrogenase	20483	21367	882	-
				CARS	FSECO_2574	nonribosomal peptide	21994	27887	5088	+
				NRPS	FSECO_2574	nonribosomal peptide	21994	27887	0	+
				AT	FSECO_2575	related to aminotransferase	28321	29878	1395	-
				PKS	FSECO_2576	polyketide synthase	30558	38245	7479	+
				UBQL	FSECO_2577	e3 ubiquitin- ligase arih1l	38851	41309	2301	-
				DNAB	FSECO_2578	related to acetate regulatory DNA binding	43714	45927	2091	-
F. solani f. sp. pisi	FSOLA	SAM2	c0000008	MFS	FSOLA_6270	related to lactose regulatory	216519	218939	2154	+
77-13-4			c0000033	SDR	FSOLA_12869	related to zinc alcohol dehydrogenase	198253	199302	1047	-
				PKS	FSOLA_12870	polyketide synthase	200104	207928	7581	-
				AT	FSOLA_12871	pyridoxal phosphate-dependent major domain	209096	210624	1413	+
				TF	FSOLA_12872	C6 transcription factor	212227	214787	2091	+
				MSDR	FSOLA_12873	mannitol 2-dehydrogenase	216068	217573	1503	+
				HPH	FSOLA_12874	hypothetical protein	218029	219615	1584	-
				HPH	FSOLA_12875	hypothetical protein	220617	221456	732	-
				P450	FSOLA_12876	cytochrome P450 55A1	222179	223817	1224	-
				MOX	FSOLA_12877	probable flavin-containing monooxygenase	225902	227859	1902	+
F. sterilihyphosum	FSTER	SAM5	c0001559	PKS	FSTER_15320	polyketide synthase	60	4493	4434	-
NRRL 25623			c0000754	AT	FSTER_13070	pyridoxal phosphate-dependent transferase	179	1877	1311	+
				SDR	FSTER_13073	short chain dehydrogenase	6838	8008	969	+
				PSP1	FSTER_13072	parasitic phase-specific psp-1	5136	6115	927	-
				TF	FSTER_13071	fungal specific transcription factor	2540	4939	2145	+
F. subglutinans	FSUBG	SAM4	c0000014	PKS	FSUBG_1750	polyketide synthase	81120	86117	4947	-
NRRL 66333				AT	FSUBG_1751	aminotransferase class I and II	86824	88385	1395	+
				NRPS	FSUBG_1752	nonribosomal peptide synthetase 5	88825	91963	3078	-
				CARS	FSUBG_1753	carnosine synthase 1	92593	94269	1674	-
				SDR	FSUBG_1754	estradiol 17 beta-dehydrogenase	95299	96183	882	+
				MFS	FSUBG_1755	multidrug resistance-associated 1	96265	101113	4419	-
				TF	FSUBG_1756	basic-leucine zipper (bZIP) transcription factor	102512	103819	1116	+
				UBQL	FSUBG_1757	e3 ubiquitin- ligase arih1l	105984	108438	2301	-
				DNAB	FSUBG_1758	acetate regulatory DNA binding	110975	113188	2091	-
F. subglutinans	KO1611	SAM4	c0000073	DNAB	KO1611_2506	related to acetate regulatory DNA binding protein FacB	71984	74197	2091	+
KOD 1611				UBQL	KO1611_2507	e3 ubiquitin- ligase arih1l	76734	79188	2301	+
				TF	KO1611_2508	basic-leucine zipper (bZIP) transcription factor	81353	82654	1110	-
				MFS	KO1611_2509	related to multidrug resistance protein	84067	88915	4419	+
				SDR	KO1611_2510	related to estradiol 17 beta-dehydrogenase	88997	89881	882	-
				CARS	KO1611_2511	Carnosine synthase 1	90911	92587	1674	+
				NRPS	KO1611_2512	nonribosomal peptide synthetase 11	93217	96355	3078	+
				AT	KO1611_2513	8-amino-7-oxononanoate synthase	96795	98356	1395	-
				PKS	KO1611_2514	putative polyketide synthase	99063	106821	7551	+
F. succisae	FSUCC	SAM4	c0000127	PKS	FSUCC_3187	polyketide synthase	116480	124226	7539	-
NRRL 13298				AT	FSUCC_3188	aminotransferase class I and II	124918	126481	1395	+
				NRPS	FSUCC_3189	nonribosomal peptide synthetase 5	126905	130043	3078	-
				CARS	FSUCC_3190	carnosine synthase 1	130677	132353	1674	-
				SDR	FSUCC_3191	estradiol 17 beta-dehydrogenase	133380	134264	882	+
				MFS	FSUCC_3192	multidrug resistance-associated 1	134347	139403	4563	-
				TF	FSUCC_3193	basic-leucine zipper (bZIP) transcription factor	141932	143901	1356	+
				UBQL	FSUCC_3194	e3 ubiquitin- ligase arih1l	144803	147255	2301	-
				DNAB	FSUCC_3195	acetate regulatory DNA binding	149754	151966	2091	-
F. thapsinum	FTHAP	SAM4	c0000039	PKS	FTHAP_3516	polyketide synthase	261413	269205	7077	-
NRRL 22049				AT	FTHAP_3517	8-amino-7-oxononanoate synthase	269837	271394	1341	+
				NRPS	FTHAP_3518	nonribosomal peptide synthetase 5	271832	274969	2946	-
				CARS	FTHAP_3519	carnosine synthase 1	275609	277282	1671	-
				SDR	FTHAP_3520	estradiol 17 beta-dehydrogenase	278330	279031	699	+
				MFS	FTHAP_3521	multidrug resistance-associated 1	279170	284137	4428	-
				UBQL	FTHAP_3522	e3 ubiquitin- ligase arih1l	287007	289459	2301	-
				DNAB	FTHAP_3523	acetate regulatory DNA binding	291730	294020	2109	-
F. thapsinum	F29148	SAM4	c0000104	MFS	F29148_1191	related to multidrug resistance protein	2610	7577	4428	+
NRRL 29148				SDR	F29148_1192	related to estradiol 17 beta-dehydrogenase	7716	8417	699	-
				CARS	F29148_1193	Carnosine synthase 1	9467	11140	1671	+
				NRPS	F29148_1194	nonribosomal peptide synthetase 11	11780	14918	2898	+
				AT	F29148_1195	8-amino-7-oxononanoate synthase	15356	16913	1341	-
				PKS	F29148_1196	putative polyketide synthase	17545	23797	5586	+
			c0000517	TF	Manually annotated
			c0001951	UBQL	F29148_13086	e3 ubiquitin- ligase arih1l	229	2681	2301	-
				DNAB	F29148_13087	related to acetate regulatory DNA binding protein FacB	4953	6807	1743	-
F. tjaetaba	FTJAE	SAM4	c0000084	PKS	FTJAE_4307	polyketide synthase	78354	86114	7554	-
NRRL 66243				AT	FTJAE_4308	aminotransferase class I and II	86813	88367	1395	+
				NRPS	FTJAE_4309	nonribosomal peptide synthetase 5	88805	91943	3078	-
				CARS	FTJAE_4310	carnosine synthase 1	92561	94671	2052	-
				SDR	FTJAE_4311	estradiol 17 beta-dehydrogenase	95312	96196	882	+
				MFS	FTJAE_4312	multidrug resistance-associated 1	96279	101110	4419	-
				TF	FTJAE_4313	basic-leucine zipper (bZIP) transcription factor	102409	104753	1386	+
				UBQL	FTJAE_4314	e3 ubiquitin- ligase arih1l	105072	107529	2307	-
				DNAB	FTJAE_4315	acetate regulatory DNA binding	109900	112118	2091	-
F. tricinctum	FTRIC	SAM5	c0000189	PKS	FTRIC_5772	polyketide synthase	246	7938	7482	-
NRRL 25481				AT	FTRIC_5773	pyridoxal phosphate-dependent major domain	8700	13463	3564	+
				TF	FTRIC_5773	pyridoxal phosphate-dependent major domain	8700	13463	0	+
				PSP1	FTRIC_5774	parasitic phase-specific psp-1	13603	14584	927	-
				SDR	FTRIC_5775	short chain dehydrogenase reductase family oxidoreductase	15384	16564	966	+
F. tricinctum	FTRIC1	SAM5	c0000010	SDR	FTRIC1_219	short chain dehydrogenase/reductase family oxidoreductase	26933	28110	963	-
NRRL 29136				PSP1	FTRIC1_220	parasitic phase-specific psp-1	28910	29891	927	+
				AT	FTRIC1_221	class II aminotransferase/8-amino-7-oxononanoate synthase	30031	34794	3564	-
				TF	FTRIC1_221	Manually annotated
				PKS	FTRIC1_222	polyketide synthase	35574	43246	7467	+
F. tuaranense	F46518	SAM2	c0000454	MFS	F46518_4716	hypothetical protein	30495	31927	1365	+
NRRL 46518				MOX	F46518_4717	flavin-containing monooxygenase YUCCA10	32292	34249	1902	-
				P450	F46518_4718	cytochrome P450 55A1	36322	37959	1224	+
				HPH	F46518_4719	hypothetical protein	38690	39529	732	+
				HPH	F46518_4720	hypothetical protein	40539	42122	1581	+
				MSDR	F46518_4721	mannitol 2-dehydrogenase	42649	44154	1503	-
				TF	F46518_4722	C6 transcription	45445	47669	1971	-
				AT	F46518_4723	pyridoxal phosphate-dependent major domain	49595	51125	1413	-
				PKS	F46518_4724	polyketide synthase	52274	60043	7521	+
				SDR	F46518_4725	related to zinc alcohol dehydrogenase	60779	61822	1041	+
F. tupiense	FTUPI	SAM5	c0001174	SDR	FTUPI_3675	short chain dehydrogenase reductase family oxidoreductase	2840	4010	969	-
NRRL 53984				PSP1	FTUPI_3676	parasitic phase-specific psp-1	4737	5716	927	+
			c0001175	TF	FTUPI_3677	fungal specific transcription	326	2127	1548	+
			c0001295	PKS	FTUPI_4044	polyketide synthase	6335	11995	5514	+
				AT	FTUPI_4043	pyridoxal phosphate-dependent major domain	3812	5471	1296	-
F. udum	FUDUM	SAM5	c0000339	TF	FUDUM_5021	C6 zinc finger domain	1342	2536	1059	-
NRRL 25194				AT	FUDUM_5022	pyridoxal phosphate-dependent transferase	3208	4912	1461	-
				PKS	FUDUM_5023	polyketide synthase	5810	13341	7320	+
			c0001567	SDR	Manually annotated
				PSP1	FUDUM_14115	parasitic phase-specific psp-1	1290	2269	927	+
		SAM4	c0000059	PKS	FUDUM_928	polyketide synthase	14948	22689	7533	-
				AT	FUDUM_929	aminotransferase class I and II	23402	24958	1395	+
				NRPS	FUDUM_930	nonribosomal peptide synthase	25376	31244	4983	+	Manually annotated
				CARS	FUDUM_931	estradiol 17 beta-dehydrogenase	31870	32754	882	-
				SDR	FUDUM_932	short-chain dehydrogenase reductase	32837	37669	4419	-	Manually annotated
				MFS	FUDUM_932	multidrug resistance-associated 1	32837	37669	4419	-
				TF	Manually annotated
				UBQL	FUDUM_934	e3 ubiquitin- ligase arih1l	42094	44546	2301	-
				DNAB	FUDUM_935	acetate regulatory DNA binding	46902	49115	2091	-
F. verticillioides	FVEG	FUM	CM000578	FUM21	FVEG_14633	fumonisin biosynthetic transcription factor	5374062	5376656	2016	-
FGSC 7600				FUM1	FVEG_00316	polyketide synthase	5365236	5373398	7758	-
				FUM6	FVEG_00317	cytochrome P450 monooxygenase	5361597	5364797	3144	+
				FUM7	FVEG_00319	dehydrogenase	5359393	5360667	1272	-
				FUM8	FVEG_14634	class II aminotransferase	5357319	5359197	1659	+
				FUM3	FVEG_00320	dioxygenase	5354581	5355483	900	+
				FUM10	FVEG_00321	fatty acyl-CoA synthase	5352620	5354106	999	-
				FUM11	FVEG_00322	tricarboxylate transporter, mitochondrial	5350754	5351436	417	+
				FUM2	FVEG_00323	cytochrome P450 monooxygenase	5348492	5350059	1410	-
				FUM13	FVEG_00324	short chain dehydrogenase reductase	5346547	5347656	1107	-
				FUM14	FVEG_00325	nonribosomal peptide synthetase condensation domain	5344851	5346170	1317	+
				FUM15	FVEG_14636	cytochrome P450 monooxygenase	5341788	5343643	1788	-
				FUM16	FVEG_00326	fatty acyl-CoA synthase	5339420	5341642	2028	+
				FUM17	FVEG_00327	longevity assurance factor	5339070	5337435	1164	-
				FUM18	FVEG_00328	longevity assurance factor	5336212	5337689	1215	+
				FUM19	FVEG_00329	ABC transporter	5331065	5335461	4059	-
F. verticillioides	FVERT5		c0000163	FUM19	FVERT5_7246	ABC transporter	3801	8603	4140	-
FRC M-3120				FUM18	FVERT5_7247	longevity assurance factor	8948	10425	1215	+
				FUM17	FVERT5_7248	longevity assurance factor	11470	10538	861	-
				FUM16	FVERT5_7249	fatty acyl-CoA synthase	12156	14378	2028	+
				FUM15	FVERT5_7250	cytochrome P450 monooxygenase	14524	16379	1788	-
				FUM14	FVERT5_7251	nonribosomal peptide synthetase condensation domain	16948	18892	1665	+
				FUM13	FVERT5_7252	short chain dehydrogenase reductase	19269	20378	1107	-
				FUM2	FVERT5_7253	cytochrome P450 monooxygenase	21557	22781	1101	-
				FUM11	Manually annotated	tricarboxylate transporter, mitochondrial
				FUM10	FVERT5_7254	fatty acyl-CoA synthase	25342	26823	1479	-
				FUM3	FVERT5_7255	dioxygenase	27298	28200	900	+
				FUM8	FVERT5_7256	class II aminotransferase	28984	31938	2397	+
				FUM7	FVERT5_7257	dehydrogenase	32115	33389	1272	-
				FUM6	FVERT5_7258	cytochrome P450 monooxygenase	33927	37519	3345	+
				FUM1	FVERT5_7259	polyketide synthase	37958	46120	7758	-
				FUM21	FVERT5_7260	fumonisin biosynthetic transcription factor	46576	48852	1635	-
F. virguliforme	FVIRG	SAM2	c0000345	P450	FVIRG_4192	cytochrome P450 55A1	43777	45408	1227	+
NRRL 31041				HPH	FVIRG_4193	hypothetical protein	46131	46979	735	+
				HPH	FVIRG_4194	hypothetical protein	47905	49479	1572	+
				MSDR	FVIRG_4195	mannitol 2-dehydrogenase	49918	51423	1503	-
				TF	FVIRG_4196	transcription factor	52662	55200	2127	-
				AT	FVIRG_4197	pyridoxal phosphate-dependent major domain	56781	58326	1413	-
				PKS	FVIRG_4198	polyketide synthase	59594	67365	7542	+
				SDR	FVIRG_4199	related to zinc alcohol dehydrogenase	68051	69100	1047	+
				MOX	FVIRG_4217	probable flavin-containing monooxygenase	106994	108950	1905	+
			c0000741	MFS	FVIRG_7827	related to lactose regulatory	35329	37656	2067	+
F. virguliforme	FPHAS	SAM2	c0000168	P450	FPHAS_1491	cytochrome P450 55A1	9929	11560	1227	+
NRRL 22276				HPH	FPHAS_1492	hypothetical protein	12283	13131	735	+
				HPH	FPHAS_1493	hypothetical protein	14056	15630	1572	+
				MSDR	FPHAS_1494	mannitol 2-dehydrogenase	16069	17574	1503	-
				TF	FPHAS_1495	transcription factor	18812	21350	1812	-
				AT	FPHAS_1496	pyridoxal phosphate-dependent major domain	22929	24474	1413	-
				PKS	FPHAS_1497	polyketide synthase	25742	33514	7542	+
				SDR	FPHAS_1498	related to zinc alcohol dehydrogenase	34200	35249	1047	+
			c0000442	MFS	FPHAS_3757	related to lactose regulatory	17469	19796	2067	+
			c0000528	MOX	FPHAS_4318	probable flavin-containing monooxygenase	8273	10229	1905	-
F. zealandicum	FZEAL	SAM3	c0000566	TF	FZEAL_7144	fungal specific transcription factor	4104	6419	1809	-
NRRL 22465				PKS	FZEAL_7145	polyketide synthase	7990	15987	7803	-
				AT	FZEAL_7146	class II aminotransferase 8-amino-7-oxononanoate synthase	18365	19932	1437	-
				ABC	FZEAL_7147	ABC transporter CDR4	21169	25931	4524	+
				ANK	Manually annotated
			c0000643	HPH	FZEAL_7797	cell cycle arrest BUB2	23196	24770	1458	-
				SDR	Not detected
Fusarium sp. 22101	F22101	SAM2	c0001591	MFS	F22101_18851	major facilitator superfamily transporter	2777	4464	1380	-
NRRL 22101			c0002858	HPH	F22101_25080	hypothetical protein	1749	2588	732	-
				P450	F22101_25081	cytochrome P450 55A3	3308	4947	1167	-
				MOX	F22101_25082	probable flavin-containing monooxygenase	7028	8597	1515	+
			c0003049	TF	F22101_25546	C6 transcription factor	457	2487	1896	-
				AT	F22101_25547	pyridoxal phosphate-dependent major domain	4595	6123	1413	-
				PKS	F22101_25548	polyketide synthase	7290	15095	7551	+
				SDR	F22101_25549	related to zinc alcohol dehydrogenase	15887	16936	1047	+
			c0003319	MSDR	F22101_26121	mannitol 2-dehydrogenase	839	2344	1503	+
				HPH	F22101_26122	hypothetical protein	2799	3728	927	-
Fusarium sp. 22178	F22178	SAM2	c0000023	SDR	F22178_448	related to zinc alcohol dehydrogenase	50298	51353	1053	-
NRRL 22178				PKS	F22178_449	polyketide synthase	52108	59887	7530	-
				AT	F22178_450	class II aminotransferase/8-amino-7-oxononanoate synthase	61023	62554	1413	+
				TF	F22178_451	transcription factor	64123	65983	1548	+
				MSDR	F22178_452	mannitol 2-dehydrogenase	67975	69480	1503	+
				HPH	F22178_453	hypothetical protein	69974	71560	1584	-
				HPH	F22178_454	putative hydrolase ycaC	72561	73398	732	-
				P450	F22178_455	cytochrome P450 55A3	74121	75757	1236	-
				MOX	F22178_456	probable flavin-containing monooxygenase	77977	79934	1902	+
				MFS	F22178_459	major facilitator superfamily transporter	89663	91304	1299	-
Fusarium sp. 25303	F25303	SAM4	c0000031	MFS	F25303_1347	related to multidrug resistance	82344	87354	4500	+
NRRL 25303				SDR (ψ)	F25303_1348	related to estradiol 17 beta-dehydrogenase	87437	88072	633	-
				CARS	F25303_1349	carnosine synthase 1	89377	91074	1590	+
				NRPS	F25303_1350	nonribosomal peptide synthetase 11	91709	94753	2844	+
				PKS (ψ)	F25303_1351	polyketide synthase	95464	96333	867	+
				AT (ψ)	Manually annotated or truncated?
				TF	Manually annotated
				UBQL	F25303_1352	e3 ubiquitin- ligase arih1l	96738	99187	2298	-
				DNAB	F25303_1353	related to acetate regulatory DNA binding	101556	103769	2091	-
Fusarium sp. 52700	F52700	SAM5	c0000077	PKS	F52700_2449	polyketide synthase	603	8171	7410	-
NRRL 52700				AT	F52700_2450	pyridoxal phosphate-dependent transferase	9032	10640	1461	+
				TF	F52700_2451	C6 zinc finger domain	11211	12349	1005	+
				PSP1	F52700_2452	parasitic phase-specific psp-1	13745	14722	927	-
				SDR	Manuallly annotated
F. kuroshium	KO1286	SAM2	c0000246	MFS	KO1286_3880	major facilitator superfamily transporter	114917	119678	3408	+
UCR3641 = KOD 1286				MOX	KO1286_3881	flavin-containing monooxygenase YUCCA10	120252	122209	1902	-
				P450	KO1286_3882	cytochrome P450 55A1	124284	125923	1224	+
				HPH	KO1286_3883	hypothetical protein	126670	127509	738	+
				HPH	KO1286_3884	hypothetical protein	128511	130094	1581	+
				MSDR	KO1286_3885	mannitol 2-dehydrogenase	130623	132128	1503	-
				TF	KO1286_3886	C6 transcription	133428	135656	1971	-
				AT	KO1286_3887	pyridoxal phosphate-dependent major domain	137582	139112	1413	-
				PKS	KO1286_3888	polyketide synthase	140261	148030	7521	+
				SDR	KO1286_3889	related to zinc alcohol dehydrogenase	148785	149828	1041	+
Fusarium sp. 62590 [AF-6]	F62590	SAM2	c0000144	MFS	F62590_1864	hypothetical protein	9989	12300	1992	+
NRRL 62590				MOX	F62590_1865	flavin-containing monooxygenase YUCCA10	12531	14487	1902	-
				P450	F62590_1866	cytochrome P450 55A1	16536	18184	1218	+
				HPH	F62590_1867	hypothetical protein	18925	19764	732	+
				HPH	F62590_1868	hypothetical protein	20762	22345	1581	+
				MSDR	F62590_1869	mannitol 2-dehydrogenase	22873	24378	1503	-
				TF	F62590_1870	C6 transcription	25620	28177	2127	-
				AT	F62590_1871	pyridoxal phosphate-dependent major domain	29761	31291	1413	-
				PKS	F62590_1872	polyketide synthase	32427	40182	7506	+
				SDR	F62590_1873	related to zinc alcohol dehydrogenase	40927	41970	1041	+
Fusarium sp. 62610 [AF-7]	F62610	SAM2	c0000197	MFS	F62610_638	related to lactose regulatory	5759	8165	2136	-
NRRL 62610			c0001037	SDR	F62610_3207	related to zinc alcohol dehydrogenase	1	622	621	-
				PKS	F62610_3208	polyketide synthase	1367	6573	5007	-
			c0002869	TF	F62610_7894	C6 transcription factor	986	3557	2145	+
				MSDR	F62610_7895	mannitol 2-dehydrogenase	4811	6316	1503	+
				HPH	F62610_7896	hypothetical protein	6844	7770	924	-
			c0003553	MOX	F62610_9340	flavin-containing monooxygenase YUCCA10	1	680	678	-
			c0005958	AT	F62610_13355	pyridoxal phosphate-dependent major domain	220	1748	1413	+
			c0009643	P450	F62610_17305		1	798		+
Fusarium sp. 62584 [AF-8]	F62584	SAM2	c0000107	MFS	F62584_2072	related to lactose regulatory	322	2736	2151	+
NRRL 62584			c0000336	SDR	F62584_5901	related to zinc alcohol dehydrogenase	4093	5136	1041	-
				PKS	F62584_5902	polyketide synthase	5893	13713	7494	-
				AT	F62584_5903	pyridoxal phosphate-dependent major domain	14857	16385	1413	+
				TF	F62584_5904	transcription factor	18506	20551	1911	+
				MSDR	F62584_5905	mannitol 2-dehydrogenase	21803	23308	1503	+
				HPH	F62584_5906	hypothetical protein	23768	25351	1581	-
				HPH	F62584_5907	hypothetical protein	26588	27426	732	-
				P450	F62584_5908	cytochrome P450 55A1	28119	29755	1224	-
				MOX	F62584_5909	flavin-containing monooxygenase YUCCA10	31759	33716	1902	+
Fusarium sp. 66088 [AF-9]	F66088	SAM2	c0000422	SDR	F66088_6460	related to zinc alcohol dehydrogenase	1583	2626	1041	-
NRRL 66088				PKS	F66088_6461	polyketide synthase	3358	11192	7527	-
				SDR	F66088_6462	pyridoxal phosphate-dependent major domain	12352	13880	1413	+
				TF	F66088_6463	C6 transcription factor	15471	18031	2127	+
				MSDR	F66088_6464	mannitol 2-dehydrogenase	19329	20834	1503	+
				HPH	F66088_6465	hypothetical protein	21314	22897	1581	-
				HPH	F66088_6466	hypothetical protein	23901	24742	732	-
				P450	F66088_6467	cytochrome P450 55A1	24917	27113	1380	-
				MOX	F66088_6469	flavin-containing monooxygenase YUCCA10	31573	33529	1902	+
				MFS	F66088_6470	major facilitator superfamily transporter	33721	35524	1437	-
Fusarium sp. 62941 [AF-10]	F62941	SAM2	c0000005	TF	F62941_57	transcription factor	992	3568	2118	-
NRRL 62941				AT	F62941_58	pyridoxal phosphate-dependent transferase protein	5124	6654	1413	-
				PKS	F62941_59	polyketide synthase	7803	15573	7521	+
				SDR	F62941_60	related to zinc alcohol dehydrogenase	16306	17349	1041	+
			c0001370	MFS	F62941_11519	hypothetical protein	10879	13195	2268	+
				MOX	F62941_11520	flavin-containing monooxygenase YUCCA10	13425	14630	1203	-
			c0002029	P450	F62941_14320	cytochrome P450 55A3	2738	4380	1224	+
				HPH	F62941_14321	putative hydrolase ycaC	5123	5966	732	+
				HPH	F62941_14322	hypothetical protein	6976	8559	1581	+
				MSDR	F62941_14323	mannitol 2-dehydrogenase	9084	10589	1503	-
Fusarium sp. 62944 [AF-11]	F62944	SAM2	c0001387	TF	F62944_5646	transcription factor	389	2440	1908	-
NRRL 62944				AT	F62944_5647	pyridoxal phosphate-dependent major domain	4547	6059	1395	-
				PKS	F62944_5648	polyketide synthase	7201	14972	7521	+
				SDR	F62944_5649	related to zinc alcohol dehydrogenase	15702	16745	1041	+
			c0003948	P450	F62944_12960	cytochrome P450 55A3	78	2671	1791	+
				HPH	F62944_12960	cytochrome P450 55A3	78	2671	1791	+	Manually annotated
				HPH	F62944_12961	hypothetical protein	3682	5265	1581	+
				MSDR	F62944_12962	mannitol 2-dehydrogenase	5794	7299	1503	-
			c0004271	MOX	F62944_13610	flavin-containing monooxygenase YUCCA10	41	1997	1902	+
				MFS	F62944_13611	hypothetical protein	2196	3629	1389	-
Fusarium sp. 62957 [AF-12]	KO792	SAM2	c0002972	MSDR	KO792_4823	mannitol 2-dehydrogenase	1	786	783	+
NRRL 62957 = KOD 792			c0004829	MOX	KO792_7462	flavin-containing monooxygenase YUCCA10	18	1007	987	-
			c0007982	P450	KO792_11334	cytochrome P450 55A3	795	2434	1224	+
				HPH	KO792_11335	putative hydrolase ycaC	3182	4021	738	+
			c0011458	HPH	KO792_14793	hypothetical protein	528	1292	765	+
			c0014641	SDR	KO792_17407	related to zinc alcohol dehydrogenase	467	1510	1041	-
				PKS	KO792_17408	polyketide synthase	2362	4887	2325	-
			c0014818	AT	KO792_17541	pyridoxal phosphate-dependent transferase protein	347	1412	948	-
			c0015001	TF	KO792_17668	transcription factor	1	515	513	-
			c0017779	MFS	KO792_19521	major facilitator superfamily transporter	578	1180	600	-
Fusarium sp. 66182	F66182	FUM	c0000595	FUM21	F66182_8754	fumonisin biosynthetic transcription factor	203	2082	1512	-
NRRL 66182			c0000649	FUM1	F66182_9138	polyketide synthase	873	8995	7758	+
			c0000692	FUM19	F66182_9401	ABC transporter	23701	28485	4401	-
				FUM18	F66182_9402	longevity assurance factor	29232	30300	960	+
				FUM16	F66182_9404	fatty acyl-CoA synthase	32090	33576	1281	+
				FUM15	F66182_9405	cytochrome P450 monooxygenase	33766	35804	1782	-
				FUM14	F66182_9406	nonribosomal peptide synthetase condensation domain	36224	37916	1551	+
				FUM13	F66182_9407	short chain dehydrogenase reductase	38257	39360	1101	-
				FUM2	F66182_9408	cytochrome P450 monooxygenase	40374	41826	1242	-
				FUM11	F66182_9409	tricarboxylate transporter, mitochondrial	42660	43499	729	+
				FUM10	F66182_9410	fatty acyl-CoA synthase	44245	45744	1497	-
				FUM3	F66182_9411	dioxygenase	46207	47109	900	+
				FUM8	F66182_9412	class II aminotransferase	47760	50594	2433	+
				FUM7	F66182_9413	dehydrogenase	50817	52082	1263	-
				FUM6	F66182_9414	cytochrome P450 monooxygenase	52852	56187	3198	+
		SAM1	c0000207	TF	F66182_4416	fungal specific transcription	74869	76332	1461	-
				PKS	F66182_4417	polyketide synthase	77277	85069	7473	-
				SDR	F66182_4418	short chain dehydrogenase reductase family oxidoreductase	86065	87360	984	-
				AT	F66182_4419	pyridoxal phosphate-dependent major domain	87804	89365	1374	+
				DOX	F66182_4420	toxin biosynthesis	90354	91331	975	+
				MFS	F66182_4421	major facilitator superfamily general substrate	91935	93606	1629	-
				CPM	F66182_4422	cytochrome P450 monooxygenase	94045	95382	1134	+
		SAM3	c0000115	ANK	F66182_2488	hypothetical protein	66954	67748	738	-
			c0000393	HPH	F66182_6959	hypothetical protein	66954	67748	738	-
			c0000588	ABC	F66182_8710	ABC transporter CDR4	21296	26049	4446	-
				AT	F66182_8711	class II aminotransferase 8-amino-7-oxononanoate synthase	27086	28640	1437	-
				PKS	F66182_8712	polyketide synthase	30714	38742	7842	+
				TF	F66182_8713	fungal specific transcription factor	40061	41400	1107	+
				SDR	Not detected
					Sources of strains
	FUM:	23			NRRL prefix indicates the ARS (NRRL) Culture Collection at the US Department of Agriculture (USDA) in Peoria, Illinois.
	SAM1:	14			KOD prefix were from the Laboratory of Kerry O’Donnell at USDA, ARS, NCAUR
	SAM2:	25			77-13-4 – Laboratory of Hans VanEtten, University of Arizona
	SAM3:	16			CS5907 – Commonwealth Scientific and Industrial Research Organisation (CSIRO) Plant Industry, Brisbane, Australia
	SAM4:	37			ET1 - Laboratory of Bettina Tudzynski, University of Münster, Germany
	SAM5:	32			F829 – Laboratory of Todd J. Ward, USDA ARS NCAUR
	Total	147			Fa05001 – Laboratory of Erik Lysoe, Norwegian Institute of Agricultural and Environmental Research, Ås, Norway
					FGSC 7600 – Fungal Genetics Stock Center, Kansas State University
					IMI58289 – Culture Collection of the Centre for Agriculture and Bioscience International (CABI), United Kingdom (through laboratory of Bettina Tudzynski, University of Münster, Germany)
					MRC 7560 – Institute of Biomedical and Microbial Biotechnology, Cape Peninsula University of Technology, South Africa (formerly: South African Medical Research Council, Programme on Mycotoxins and Experimental Carcinogenesis
					UCR3641 – Laboratory of Jason Stajich, University of California-Riverside.

## Sheet: 23 isolates-FUM cluster
Species Complex	Species	Locus Tag	FUM
Chlamydosporum	F. aywerte 25410	FAYWE	FUM
Fujikuroi – African	F. coicis 66233	FCOIX	FUM
Fujikuroi – African	F. mundagurra 66235	FMUND	FUM
Fujikuroi – African	F. nygamai 66327	FNYGA	FUM
Fujikuroi – African	F. phyllophilum 13617	FPHYL	FUM
Fujikuroi – African	F. ramigenum 25208	FRAMI	FUM
Fujikuroi – African	F. verticillioides 7600	FVEG (NCBI)	FUM
Fujikuroi – African	F. verticillioides M-3120	FVERT5	FUM
Fujikuroi – American	F. anthophilum 25214	FANTH	FUM
Fujikuroi – American	F. bulbicola 13618	FBULB2	FUM
Fujikuroi – American	F. bulbicola 22947	FBULB	FUM
Fujikuroi – American	F. bulbicola 25176	FBULB1	FUM
Fujikuroi – Asian	F. fujikuroi IMI 58289	FFUJ (NCBI)	FUM
Fujikuroi – Asian	F. fujikuroi 66331	FFUJI1	FUM
Fujikuroi – Asian	F. globosum 25190	FGLOB	FUM
Fujikuroi – Asian	F. globosum 26131	FGLOB1	FUM
Fujikuroi – Asian	F. proliferatum ET1	FPRN (NCBI)	FUM
Fujikuroi – Asian	F. proliferatum 1456	FPROL2	FUM
Fujikuroi – Asian	F. proliferatum 62905	FPRO (NCBI)	FUM
Fujikuroi – Asian	F. proliferatum (F. fractiflexum) 43689	FFRAC	FUM
Oxysporum	F. oxysporum 39464	FOXYS1	FUM
Buharicum	Fusarium sp. 66182	F66182	FUM
Redolens	F. hostae 29888	FHOST	FUM
FUM	Total: 23

## Sheet: 14 isolates-SAM1 cluster
Species Complex	Species	Locus Tag	SAM1
Sambucinum	F. austroamericanum 02903	FAUST	SAM1
Sambucinum	F. austroamericanum 28585	FAUST1	SAM1
Sambucinum	F. brasilicum 31281	FBRAS1	SAM1
Sambucinum	F. cortaderiae 29297	FCORT	SAM1
Sambucinum	F. cortaderiae 29306	FCORT1	SAM1
Fujikuroi – American	F. anthophilum 25214	FANTH	SAM1
Fujikuroi – American	F. bulbicola 13618	FBULB2	SAM1
Fujikuroi – American	F. bulbicola 25176	FBULB1	SAM1
Oxysporum	F. oxysporum 39464	FOXYS1	SAM1
Redolens	F. hostae 29888	FHOST	SAM1
Burgessii	F. algeriense 66647 (KOD 1247)	KO1247	SAM1
Burgessii	F. algeriense 66648 (KOD 1248)	KO1248	SAM1
Burgessii	F. burgessii 66654 (KOD 1446)	KO1446	SAM1
Buharicum	Fusarium sp. 66182	F66182	SAM1
SAM1	Total: 14

## Sheet: 25 isolates-SAM2 cluster
Species Complex	Species	Locus Tag	SAM2
Solani	F. ambrosium [AF-1] 20438	FAMBR	SAM2
Solani	F. euwallaceae [AF-2] 62626	FEUWA1	SAM2
Solani	F. euwallaceae [AF-2] KOD 1290	FEUWA5	SAM2
Solani	F. falciforme 43529	FFALC	SAM2
Solani	F. neocosmosporiellum 22436	FNEOC2	SAM2
Solani	F. neocosmosporiellum 22166	FNEOC1	SAM2
Solani	F. oligoseptarum 62579	F62579	SAM2
Solani	F. phaseoli 22389	F22389	SAM2
Solani	F. phaseoli 22396	FPHAS1	SAM2
Solani	F. solani f. sp. pisi 77-13-4	FSOLA	SAM2
Solani	F. tuaranense 46518	F46518	SAM2
Solani	F. virguliforme 31041	FVIRG	SAM2
Solani	F. virguliforme 22276	FPHAS	SAM2
Solani	Fusarium sp. 22101	F22101	SAM2
Solnai	Fusarium sp. 22178	F22178	SAM2
Solani	F. kuroshium UCR3641 (KOD 1286)	KO1286	SAM2
Solani	Fusarium sp. [AF-6] 62590	F62590	SAM2
Solani	Fusarium sp. [AF-7] 62610	F62610	SAM2
Solani	Fusarium sp. [AF-8] 62584	F62584	SAM2
Solani	Fusarium sp. [AF-9] 66088	F66088	SAM2
Solani	Fusarium sp. [AF-10] 62941	F62941	SAM2
Solani	Fusarium sp. [AF-11] 62944	F62944	SAM2
Solani	Fusarium sp. [AF-12] KOD 792	KO792	SAM2
Decemcellulare	F. albosuccineum 20459	FALBO	SAM2
Decemcellulare	F. decemcellulare 13412	FDECE	SAM2
SAM2	Total: 25

## Sheet: 16 isolates-SAM3_cluster
Species Complex	Species	Locus Tag	SAM3	Intact PKS,AT,SDR
Sambucinum	F. kyushuense 25348	FKYUS	SAM3: no ANK	PKS,AT,SDR
Incarnatum-equiseti	FIESC 18 66473	FIE18	SAM3	PKS,AT,SDR
Incarnatum-equiseti	FIESC 24 66471	FIE24	SAM3	PKS,AT,SDR
Fujikuroi – African	F. denticulatum 25311	FDENT	SAM3	PKS,AT,SDR
Fujikuroi – African	F. nygamai 66327	FNYGA	SAM3	PKS,AT,SDR
Fujikuroi – American	F. begoniae 25300	FBEGO	SAM3: SDR truncated
Fujikuroi – American	F. guttiforme (Fusarium sp.) 53293	F53293	SAM3: no SDR, no HPH
Burgessii	F. algeriense 66647 (KOD 1247)	KO1247	SAM3: no SDR
Burgessii	F. algeriense 66648 (KOD 1248)	KO1248	SAM3: SDR & HPH truncated
Burgessii	F. burgessii 66654 (KOD 1446)	KO1446	SAM3: no SDR, no HPH
Burgessii	F. beomiforme 25174	FBEOM	SAM3: SDR truncated
Concolor	F. anguoides 25385	FANGU	SAM3: no SDR
Lateritium	F. sarcochroum 20472	FSARC	SAM3	PKS,AT,SDR
Buharicum	Fusarium sp. 66182	F66182	SAM3 : SDR & ANK truncated
Torreyae	F. continuum 66286	FCONT	SAM3	PKS,AT,SDR
Staphyleae	F. zealandicum 22465	FZEAL	SAM3	PKS,AT,SDR
SAM3	Total: 16

## Sheet: 37 isolates-SAM4_cluster
Species Complex	Species	Locus Tag	SAM4
Tricinctum	F. acuminatum F829	FACUM2	SAM4
Fujikuroi – African	F. acutatum 13308	FACUT	SAM4
Fujikuroi – African	F. brevicatenulatum 25447	FBREV	SAM4
Fujikuroi – African	F. denticulatum 25311	FDENT	SAM4
Fujikuroi – African	F. napiforme 25196	FNAPI	SAM4
Fujikuroi – African	F. nygamai 66327	FNYGA	SAM4
Fujikuroi – African	F. phyllophilum 13617	FPHYL	SAM4
Fujikuroi – African	F. pseudoanthophilum 25211	FPANT	SAM4
Fujikuroi – African	F. pseudonygamai 13592	FPNYG	SAM4
Fujikuroi – African	F. secorum 62593	FSECO	SAM4
Fujikuroi – African	F. thapsinum 22049	FTHAP	SAM4
Fujikuroi – African	F. thapsinum (Fusarium sp.) 29148	F29148	SAM4
Fujikuroi – African	F. tjaetaba 66243	FTJAE	SAM4
Fujikuroi – African	F. udum 25194	FUDUM	SAM4
Fujikuroi – American	F. agapanthi 31653	FAGAP	SAM4	PKS, AT, SDR (ψ)
Fujikuroi – American	F. agapanthi 54464	FAGAP1	SAM4
Fujikuroi – American	F. bulbicola 25176	FBULB1	SAM4
Fujikuroi – American	F. bulbicola 13618	FBULB2	SAM4
Fujikuroi – American	F. bulbicola 22947	FBULB	SAM4
Fujikuroi – American	F. guttiforme (Fusarium sp.) 53293	F53293	SAM4
Fujikuroi – American	F. circinatum 25331	FCIRC	SAM4
Fujikuroi – American	F. mexicanum 53147	FMEXI	SAM4
Fujikuroi – American	F. mexicanum (Fusarium sp.) 47473	F47473	SAM4
Fujikuroi – American	F. subglutinan 66333	FSUBG	SAM4
Fujikuroi – American	F. subglutinans (Fusarium sp.) KOD 1611	KO1611	SAM4
Fujikuroi – American	F. succisae 13298	FSUCC	SAM4
Fujikuroi – Asian	F. proliferatum ET1	FPRN (NCBI)	SAM4
Fujikuroi – Asian	F. proliferatum 62905	FPRO (NCBI)/ FPROL	SAM4
Fujikuroi – Asian	F. proliferatum (F. fractiflexum) 43689	FFRAC	SAM4
Fujikuroi – Asian	Fusarium sp. 25303	F25303	SAM4	PKS, AT, SDR (ψ)
Fujikuroi – Basal	F. dlaminii 13164	FDLAM	SAM4
Newnesense	F. newnesense 66241	FNEWN	SAM4
Newnesense	F. newnesense (Fusarium sp.) 25184	F25184	SAM4
Babinda	F. babinda 25539	FBABI	SAM4	PKS, AT, SDR (ψ)
Babinda	F. babinda (Fusarium sp.) 25533	F25533	SAM4	PKS, AT, SDR (ψ)
Babinda	F. babinda (Fusarium sp.) 53497	F53497	SAM4	PKS, AT, SDR (ψ)
Lateritium	F. sarcochroum 20472	FSARC	SAM4
SAM4	Total: 37

## Sheet: 32 isolates-SAM5 cluster
Species Complex	Species	Locus Tag	SAM5
Tricinctum	F. acuminatum CS5907	FACUM	SAM5
Tricinctum	F. acuminatum F829	FACUM2	SAM5
Tricinctum	F. avenaceum Fa05001	FAVG1 (NCBI)	SAM5
Tricinctum	F. avenaceum 13321	FAVEN3	SAM5
Tricinctum	F. tricinctum 25481	FTRIC	SAM5
Tricinctum	F. tricinctum 29136	FTRIC1	SAM5
Not Assigned	F. nurragi 36452	FNURR	SAM5
Heterosporum	F. graminum 20692	FGRMN	SAM5
Heterosporum	F. heterosporum 20693	FHETE	SAM5
Fujikuroi – African	F. denticulatum 25311	FDENT	SAM5
Fujikuroi – African	F. pseudocircinatum 36939	FPCIR	SAM5
Fujikuroi – African	F. udum 25194	FUDUM	SAM5
Fujikuroi – American	F. mexicanum 53147	FMEXI	SAM5
Fujikuroi – American	F. sterilihyphosum 25623	FSTER	SAM5
Fujikuroi – American	F. tupiense 53984	FTUPI	SAM5
Fujikuroi – American	F. mexicanum (Fusarium sp.) 47473	F47473	SAM5
Fujikuroi – Asian	F. mangifera MRC 7560	FMAN (NCBI)	SAM5
Fujikuroi – Basal	Fusarium sp. 52700	F52700	SAM5
Nisikadoi	F. gaditjirrii 45417	FGADI	SAM5
Newnesense	F. newnesense 66241	FNEWN	SAM5
Newnesense	F. newnesense (Fusarium sp.) 25184	F25184	SAM5
Concolor	F. concolor 13459	FCONR	SAM5
Concolor	F. concolor 13994	FCONR1	SAM5
Concolor	F. austroafricanum (Fusarium sp.) 53441	F53441	SAM5
Burgessii	F. beomiforme 25174	FBEOM	SAM5
Burgessii	F. algeriense 66647 (KOD 1247)	KO1247	SAM5
Burgessii	F. algeriense 66648 (KOD 1248)	KO1248	SAM5
Babinda	F. babinda 25539	FBABI	SAM5
Babinda	F. babinda (Fusarium sp.) 25533	F25533	SAM5
Babinda	F. babinda (Fusarium sp.) 53497	F53497	SAM5
Decemcellulare	F. albosuccineum 20459	FALBO	SAM5
Decemcellulare	F. decemcellulare 13412	FDECE	SAM5
SAM5	Total: 32
