# Supplementary material for: Identification and distribution of gene clusters required for synthesis of sphingolipid metabolism inhibitors in diverse species of the filamentous fungus Fusarium
Source: BMC Genomics. 2020 Jul 23;21:510. doi: 10.1186/s12864-020-06896-1 (PMC7376913; doi:10.1186/s12864-020-06896-1)
Supplement: Supplementary file 6 — Additional file 6. Comparisons of synonymous site divergence estimates (dS) of concatenated nucleotide sequences of 13 housekeeping genes and the PKS, AT, and SDR genes from the Fusarium SAM clusters. Results for each SAM cluster are presented in a different sheet of the Excel file. Graphs shown in each spreadsheet show the dS ratios; i.e., dS value for SAM gene divided by dS value for housekeeping genes. [file 12864_2020_6896_MOESM6_ESM.xlsx]

## Sheet: dS Values SAM1
	Additioanl file 6: Comparisons of synonymous site divergence estimates (dS) of concatenated nucleotide sequences of 13 housekeeping genes and the PKS, AT, and SDR genes from the Fusarium SAM clusters. Results for each SAM cluster are presented in a different sheet of the Excel file. Graphs shown in each spreadsheet show the dS ratios; i.e., dS value for SAM gene divided by dS value for housekeepi…
	Taxon1	Taxon2	dS_SAM1/ds_13HK		ds_SAM1/ds_13HK	ds_SAM1/ds_13HK	ds_13HK	SE_ds _13HK	ds_SAM1	SE ds_SAM1
1	F._austroamericanum_02903	F._anthophilum_25214	0.382093	1	0.382093	0.382093	0.66544	0.01199	0.25426	0.0114
2	F._brasilicum_31281	F._anthophilum_25214	0.380588	2	0.380588	0.380588	0.66731	0.01202	0.25397	0.01145
3	F._brasilicum_31281	F._austroamericanum_02903	2.87625	3	2.87625	2.87625	0.00501	0.00063	0.01441	0.00228
4	F._bulbicola_25176	F._anthophilum_25214	11.1568	4	11.1568	11.1568	0.02697	0.00153	0.3009	0.01288
5	F._bulbicola_25176	F._austroamericanum_02903	0.450434	5	0.450434	0.450434	0.66638	0.01205	0.30016	0.01288
6	F._bulbicola_25176	F._brasilicum_31281	0.444027	6	0.444027	0.444027	0.66827	0.01216	0.29673	0.0128
7	F._cortaderiae_29297	F._anthophilum_25214	0.385013	7	0.385013	0.385013	0.66712	0.01202	0.25685	0.0115
8	F._cortaderiae_29297	F._austroamericanum_02903	1.69231	8	1.69231	1.69231	0.00832	0	0.01408	0.00223
9	F._cortaderiae_29297	F._brasilicum_31281	1.25094	9	1.25094	1.25094	0.00797	0.00076	0.00997	0.00187
10	F._cortaderiae_29297	F._bulbicola_25176	0.449331	10	0.449331	0.449331	0.66806	0.01202	0.30018	0.01285
11	F._hostae_29888	F._anthophilum_25214	0.999562	11	0.999562	0.999562	0.20559	0.00479	0.2055	0.00994
12	F._hostae_29888	F._austroamericanum_02903	0.170278	12	0.170278	0.170278	0.60695	0.01098	0.10335	0.00626
13	F._hostae_29888	F._brasilicum_31281	0.169063	13	0.169063	0.169063	0.60924	0.01105	0.103	0.00621
14	F._hostae_29888	F._bulbicola_25176	1.19411	14	1.19411	1.19411	0.20483	0.00477	0.24459	0.0112
15	F._hostae_29888	F._cortaderiae_29297	0.173544	15	0.173544	0.173544	0.61045	0.01103	0.10594	0.00628
16	F._oxysporum_39464	F._anthophilum_25214	2.51794	16	2.51794	2.51794	0.11619	0.00336	0.29256	0.01262
17	F._oxysporum_39464	F._austroamericanum_02903	0.450603	17	0.450603	0.450603	0.63719	0.01153	0.28712	0.01247
18	F._oxysporum_39464	F._brasilicum_31281	0.444203	18	0.444203	0.444203	0.63883	0.01154	0.28377	0.01238
19	F._oxysporum_39464	F._bulbicola_25176	0.259291	19	0.259291	0.259291	0.11543	0.00334	0.02993	0.00332
20	F._oxysporum_39464	F._cortaderiae_29297	0.449796	20	0.449796	0.449796	0.63949	0.01155	0.28764	0.01251
21	F._oxysporum_39464	F._hostae_29888	1.56493	21	1.56493	1.56493	0.14793	0.00388	0.2315	0.01081
22	Fusarium_sp._66182	F._anthophilum_25214	0.450365	22	0.450365	0.450365	0.68933	0.01256	0.31045	0.01313
23	Fusarium_sp._66182	F._austroamericanum_02903	0.300856	23	0.300856	0.300856	0.65995	0.01191	0.19855	0.00967
24	Fusarium_sp._66182	F._brasilicum_31281	0.307717	24	0.307717	0.307717	0.6583	0.01189	0.20257	0.00968
25	Fusarium_sp._66182	F._bulbicola_25176	0.499638	25	0.499638	0.499638	0.68966	0.01251	0.34458	0.01418
26	Fusarium_sp._66182	F._cortaderiae_29297	0.308743	26	0.308743	0.308743	0.65718	0.01186	0.2029	0.00975
27	Fusarium_sp._66182	F._hostae_29888	0.245779	27	0.245779	0.245779	0.62723	0.01141	0.15416	0.00826
28	Fusarium_sp._66182	F._oxysporum_39464	0.504924	28	0.504924	0.504924	0.65693	0.01193	0.3317	0.01379
29	F._algeriense_66647_(KOD_1247)	F._anthophilum_25214	1.04217	29	1.04217	1.04217	0.36209	0.00714	0.37736	0.01517
30	F._algeriense_66647_(KOD_1247)	F._austroamericanum_02903	0.588222	30	0.588222	0.588222	0.61827	0.01122	0.36368	0.01477
31	F._algeriense_66647_(KOD_1247)	F._brasilicum_31281	0.583566	31	0.583566	0.583566	0.62029	0.01126	0.36198	0.01474
32	F._algeriense_66647_(KOD_1247)	F._bulbicola_25176	1.12102	32	1.12102	1.12102	0.36266	0.00714	0.40655	0.01612
33	F._algeriense_66647_(KOD_1247)	F._cortaderiae_29297	0.587707	33	0.587707	0.587707	0.62167	0.01127	0.36536	0.01482
34	F._algeriense_66647_(KOD_1247)	F._hostae_29888	1.09096	34	1.09096	1.09096	0.28782	0.00601	0.314	0.01323
35	F._algeriense_66647_(KOD_1247)	F._oxysporum_39464	1.25922	35	1.25922	1.25922	0.31244	0.0064	0.39343	0.01569
36	F._algeriense_66647_(KOD_1247)	Fusarium_sp._66182	0.635197	36	0.635197	0.635197	0.65619	0.01194	0.41681	0.0164
37	F._burgessii_66654_(KOD_1446)	F._anthophilum_25214	1.05694	37	1.05694	1.05694	0.36739	0.00721	0.38831	0.01557
38	F._burgessii_66654_(KOD_1446)	F._austroamericanum_02903	0.607131	38	0.607131	0.607131	0.62601	0.01135	0.38007	0.01526
39	F._burgessii_66654_(KOD_1446)	F._brasilicum_31281	0.606343	39	0.606343	0.606343	0.62806	0.01138	0.38082	0.01529
40	F._burgessii_66654_(KOD_1446)	F._bulbicola_25176	1.16966	40	1.16966	1.16966	0.36692	0.0072	0.42917	0.01683
41	F._burgessii_66654_(KOD_1446)	F._cortaderiae_29297	0.607122	41	0.607122	0.607122	0.63017	0.0114	0.38259	0.0154
42	F._burgessii_66654_(KOD_1446)	F._hostae_29888	1.14331	42	1.14331	1.14331	0.29307	0.0061	0.33507	0.01394
43	F._burgessii_66654_(KOD_1446)	F._oxysporum_39464	1.31769	43	1.31769	1.31769	0.31584	0.00643	0.41618	0.01641
44	F._burgessii_66654_(KOD_1446)	Fusarium_sp._66182	0.644082	44	0.644082	0.644082	0.66226	0.01203	0.42655	0.01673
45	F._burgessii_66654_(KOD_1446)	F._algeriense_66647_(KOD_1247)	2.71252	45	2.71252	2.71252	0.03802	0.0018	0.10313	0.00662

## Sheet: dS Values SAM2
	Taxon1	Taxon2	ds_SAM2/ds_13HK		ds_SAM2/ds_13HK	ds_SAM2/ds_13HK	ds_13HK	SE ds_13HK	ds_SAM2	SE_ds_SAM2
1	F._ambrosium_[AF-1]_F20438	F._albosuccineum_20459	1.8885	1	1.8885	1.8885	0.56711	0.01027	1.07099	0.04042
2	F._euwallaceae_[AF-2]_62626	F._albosuccineum_20459	1.86785	2	1.86785	1.86785	0.56313	0.0102	1.05184	0.03932
3	F._euwallaceae_[AF-2]_62626	F._ambrosium_[AF-1]_F20438	2.8829	3	2.8829	2.8829	0.0503	0.00206	0.14501	0.00776
4	F._falciforme_43529	F._albosuccineum_20459	1.82149	4	1.82149	1.82149	0.55275	0.01005	1.00683	0.03722
5	F._falciforme_43529	F._ambrosium_[AF-1]_F20438	2.0301	5	2.0301	2.0301	0.1827	0.00442	0.3709	0.01455
6	F._falciforme_43529	F._euwallaceae_[AF-2]_62626	2.09157	6	2.09157	2.09157	0.18128	0.00437	0.37916	0.01478
7	F._neocosmosporiellum_22166	F._albosuccineum_20459	1.89456	7	1.89456	1.89456	0.54522	0.00993	1.03295	0.03878
8	F._neocosmosporiellum_22166	F._ambrosium_[AF-1]_F20438	2.18289	8	2.18289	2.18289	0.18284	0.00444	0.39912	0.01551
9	F._neocosmosporiellum_22166	F._euwallaceae_[AF-2]_62626	2.14365	9	2.14365	2.14365	0.18636	0.00448	0.39949	0.0155
10	F._neocosmosporiellum_22166	F._falciforme_43529	2.25172	10	2.25172	2.25172	0.14933	0.00389	0.33625	0.01347
11	F._phaseoli_22276	F._albosuccineum_20459	1.67501	11	1.67501	1.67501	0.5747	0.01037	0.96263	0.03528
12	F._phaseoli_22276	F._ambrosium_[AF-1]_F20438	1.81109	12	1.81109	1.81109	0.33089	0.00665	0.59927	0.02171
13	F._phaseoli_22276	F._euwallaceae_[AF-2]_62626	1.85548	13	1.85548	1.85548	0.33165	0.00665	0.61537	0.02232
14	F._phaseoli_22276	F._falciforme_43529	1.84695	14	1.84695	1.84695	0.31409	0.00639	0.58011	0.02099
15	F._phaseoli_22276	F._neocosmosporiellum_22166	2.12741	15	2.12741	2.12741	0.27949	0.00589	0.59459	0.02162
16	F._solani_f._sp._pisi_77-13-4	F._albosuccineum_20459	1.7844	16	1.7844	1.7844	0.55432	0.0101	0.98913	0.03642
17	F._solani_f._sp._pisi_77-13-4	F._ambrosium_[AF-1]_F20438	1.96319	17	1.96319	1.96319	0.18798	0.00447	0.36904	0.0145
18	F._solani_f._sp._pisi_77-13-4	F._euwallaceae_[AF-2]_62626	2.05593	18	2.05593	2.05593	0.18559	0.00447	0.38156	0.01486
19	F._solani_f._sp._pisi_77-13-4	F._falciforme_43529	2.24129	19	2.24129	2.24129	0.12396	0.00341	0.27783	0.01181
20	F._solani_f._sp._pisi_77-13-4	F._neocosmosporiellum_22166	2.18704	20	2.18704	2.18704	0.17424	0.00431	0.38107	0.01482
21	F._solani_f._sp._pisi_77-13-4	F._phaseoli_22276	1.74287	21	1.74287	1.74287	0.32797	0.0066	0.57161	0.02075
22	F._virguliforme_31041	F._albosuccineum_20459	1.67689	22	1.67689	1.67689	0.57352	0.01035	0.96173	0.0352
23	F._virguliforme_31041	F._ambrosium_[AF-1]_F20438	1.79021	23	1.79021	1.79021	0.33104	0.00664	0.59263	0.02152
24	F._virguliforme_31041	F._euwallaceae_[AF-2]_62626	1.84719	24	1.84719	1.84719	0.33179	0.00665	0.61288	0.02216
25	F._virguliforme_31041	F._falciforme_43529	1.82978	25	1.82978	1.82978	0.31494	0.00641	0.57627	0.02092
26	F._virguliforme_31041	F._neocosmosporiellum_22166	2.09147	26	2.09147	2.09147	0.28075	0.0059	0.58718	0.0214
27	F._virguliforme_31041	F._phaseoli_22276	1.15527	27	1.15527	1.15527	0.00921	0	0.01064	0.00192
28	F._virguliforme_31041	F._solani_f._sp._pisi_77-13-4	1.72785	28	1.72785	1.72785	0.32824	0.0066	0.56715	0.02058
29	Fusarium_sp._22101	F._albosuccineum_20459	1.92305	29	1.92305	1.92305	0.55294	0.01005	1.06333	0.04016
30	Fusarium_sp._22101	F._ambrosium_[AF-1]_F20438	2.08683	30	2.08683	2.08683	0.19176	0.00456	0.40017	0.01542
31	Fusarium_sp._22101	F._euwallaceae_[AF-2]_62626	2.17127	31	2.17127	2.17127	0.18923	0.00456	0.41087	0.01576
32	Fusarium_sp._22101	F._falciforme_43529	2.06825	32	2.06825	2.06825	0.09275	0	0.19183	0.00923
33	Fusarium_sp._22101	F._neocosmosporiellum_22166	2.22863	33	2.22863	2.22863	0.16647	0.00416	0.371	0.01449
34	Fusarium_sp._22101	F._phaseoli_22276	1.81221	34	1.81221	1.81221	0.33127	0.00664	0.60033	0.02172
35	Fusarium_sp._22101	F._solani_f._sp._pisi_77-13-4	2.27606	35	2.27606	2.27606	0.13537	0.00364	0.30811	0.01269
36	Fusarium_sp._22101	F._virguliforme_31041	1.80545	36	1.80545	1.80545	0.3304	0.00663	0.59652	0.02156
37	Fusarium_sp._22178	F._albosuccineum_20459	1.93691	37	1.93691	1.93691	0.53762	0.0098	1.04132	0.03929
38	Fusarium_sp._22178	F._ambrosium_[AF-1]_F20438	2.3422	38	2.3422	2.3422	0.18349	0.00445	0.42977	0.01641
39	Fusarium_sp._22178	F._euwallaceae_[AF-2]_62626	2.44899	39	2.44899	2.44899	0.18132	0.00441	0.44405	0.01686
40	Fusarium_sp._22178	F._falciforme_43529	2.32494	40	2.32494	2.32494	0.162	0.00408	0.37664	0.0147
41	Fusarium_sp._22178	F._neocosmosporiellum_22166	2.34106	41	2.34106	2.34106	0.14197	0.00379	0.33236	0.01343
42	Fusarium_sp._22178	F._phaseoli_22276	1.98814	42	1.98814	1.98814	0.29931	0.00618	0.59507	0.02171
43	Fusarium_sp._22178	F._solani_f._sp._pisi_77-13-4	2.36686	43	2.36686	2.36686	0.17301	0.0043	0.40949	0.01572
44	Fusarium_sp._22178	F._virguliforme_31041	1.96501	44	1.96501	1.96501	0.29976	0.00618	0.58903	0.0216
45	Fusarium_sp._22178	Fusarium_sp._22101	2.54807	45	2.54807	2.54807	0.16724	0.00418	0.42614	0.01628
46	F._phaseoli_22389	F._albosuccineum_20459	1.71685	46	1.71685	1.71685	0.56556	0.01028	0.97098	0.03553
47	F._phaseoli_22389	F._ambrosium_[AF-1]_F20438	2.00128	47	2.00128	2.00128	0.19497	0.00459	0.39019	0.0151
48	F._phaseoli_22389	F._euwallaceae_[AF-2]_62626	2.05953	48	2.05953	2.05953	0.19252	0.00457	0.3965	0.01529
49	F._phaseoli_22389	F._falciforme_43529	2.11555	49	2.11555	2.11555	0.13803	0.00363	0.29201	0.0122
50	F._phaseoli_22389	F._neocosmosporiellum_22166	2.09947	50	2.09947	2.09947	0.18539	0.00449	0.38922	0.01507
51	F._phaseoli_22389	F._phaseoli_22276	1.79338	51	1.79338	1.79338	0.33211	0.00666	0.5956	0.0215
52	F._phaseoli_22389	F._solani_f._sp._pisi_77-13-4	1.88758	52	1.88758	1.88758	0.11315	0.00321	0.21358	0.00988
53	F._phaseoli_22389	F._virguliforme_31041	1.77173	53	1.77173	1.77173	0.33202	0.00666	0.58825	0.02129
54	F._phaseoli_22389	Fusarium_sp._22101	2.20702	54	2.20702	2.20702	0.14791	0.00382	0.32644	0.01323
55	F._phaseoli_22389	Fusarium_sp._22178	2.32266	55	2.32266	2.32266	0.18369	0.00445	0.42665	0.01625
56	F._tuaranense_46518	F._albosuccineum_20459	1.90646	56	1.90646	1.90646	0.55974	0.01012	1.06712	0.04028
57	F._tuaranense_46518	F._ambrosium_[AF-1]_F20438	2.23795	57	2.23795	2.23795	0.05892	0.0023	0.13186	0.00736
58	F._tuaranense_46518	F._euwallaceae_[AF-2]_62626	2.80614	58	2.80614	2.80614	0.05509	0.00221	0.15459	0.0081
59	F._tuaranense_46518	F._falciforme_43529	2.21224	59	2.21224	2.21224	0.17989	0.00607	0.39796	0.01531
60	F._tuaranense_46518	F._neocosmosporiellum_22166	2.21943	60	2.21943	2.21943	0.18393	0.00445	0.40822	0.01575
61	F._tuaranense_46518	F._phaseoli_22276	1.85713	61	1.85713	1.85713	0.33247	0.00666	0.61744	0.02229
62	F._tuaranense_46518	F._solani_f._sp._pisi_77-13-4	2.14957	62	2.14957	2.14957	0.184	0.00447	0.39552	0.01526
63	F._tuaranense_46518	F._virguliforme_31041	1.83575	63	1.83575	1.83575	0.33346	0.00669	0.61215	0.02212
64	F._tuaranense_46518	Fusarium_sp._22101	2.24637	64	2.24637	2.24637	0.18736	0.00447	0.42088	0.01608
65	F._tuaranense_46518	Fusarium_sp._22178	2.49764	65	2.49764	2.49764	0.18039	0.00439	0.45055	0.01714
66	F._tuaranense_46518	F._phaseoli_22389	2.09802	66	2.09802	2.09802	0.19353	0.00505	0.40603	0.01558
67	F._oligoseptarum_62579	F._albosuccineum_20459	1.84867	67	1.84867	1.84867	0.57723	0.01043	1.06711	0.04029
68	F._oligoseptarum_62579	F._ambrosium_[AF-1]_F20438	2.289	68	2.289	2.289	0.06782	0.00241	0.15524	0.0081
69	F._oligoseptarum_62579	F._euwallaceae_[AF-2]_62626	2.55946	69	2.55946	2.55946	0.04129	0.00177	0.10568	0.00648
70	F._oligoseptarum_62579	F._falciforme_43529	1.93978	70	1.93978	1.93978	0.1996	0.00467	0.38718	0.01501
71	F._oligoseptarum_62579	F._neocosmosporiellum_22166	1.9907	71	1.9907	1.9907	0.20312	0.00476	0.40435	0.01574
72	F._oligoseptarum_62579	F._phaseoli_22276	1.77299	72	1.77299	1.77299	0.3484	0.0069	0.61771	0.02235
73	F._oligoseptarum_62579	F._solani_f._sp._pisi_77-13-4	1.89834	73	1.89834	1.89834	0.20352	0.00478	0.38635	0.015
74	F._oligoseptarum_62579	F._virguliforme_31041	1.7628	74	1.7628	1.7628	0.34781	0.00689	0.61312	0.02221
75	F._oligoseptarum_62579	Fusarium_sp._22101	2.01763	75	2.01763	2.01763	0.20644	0.00478	0.41652	0.01586
76	F._oligoseptarum_62579	Fusarium_sp._22178	2.18406	76	2.18406	2.18406	0.19814	0	0.43275	0.01648
77	F._oligoseptarum_62579	F._phaseoli_22389	1.92256	77	1.92256	1.92256	0.20985	0.00484	0.40345	0.01553
78	F._oligoseptarum_62579	F._tuaranense_46518	2.08117	78	2.08117	2.08117	0.07195	0	0.14974	0.00795
79	Fusarium_sp._[AF-8]_62584	F._albosuccineum_20459	1.87833	79	1.87833	1.87833	0.55102	0.01001	1.035	0.03877
80	Fusarium_sp._[AF-8]_62584	F._ambrosium_[AF-1]_F20438	2.72556	80	2.72556	2.72556	0.11365	0.00332	0.30976	0.01278
81	Fusarium_sp._[AF-8]_62584	F._euwallaceae_[AF-2]_62626	2.7115	81	2.7115	2.7115	0.11189	0.00328	0.30339	0.01258
82	Fusarium_sp._[AF-8]_62584	F._falciforme_43529	2.23075	82	2.23075	2.23075	0.16793	0.00415	0.37461	0.01471
83	Fusarium_sp._[AF-8]_62584	F._neocosmosporiellum_22166	2.41828	83	2.41828	2.41828	0.17094	0.00425	0.41338	0.01589
84	Fusarium_sp._[AF-8]_62584	F._phaseoli_22276	1.96339	84	1.96339	1.96339	0.31957	0.00647	0.62744	0.02273
85	Fusarium_sp._[AF-8]_62584	F._solani_f._sp._pisi_77-13-4	2.18037	85	2.18037	2.18037	0.17508	0.00428	0.38174	0.01484
86	Fusarium_sp._[AF-8]_62584	F._virguliforme_31041	1.94797	86	1.94797	1.94797	0.32078	0.00649	0.62487	0.02261
87	Fusarium_sp._[AF-8]_62584	Fusarium_sp._22101	2.24125	87	2.24125	2.24125	0.1777	0.00433	0.39827	0.01537
88	Fusarium_sp._[AF-8]_62584	Fusarium_sp._22178	2.55245	88	2.55245	2.55245	0.17091	0.00424	0.43624	0.01663
89	Fusarium_sp._[AF-8]_62584	F._phaseoli_22389	2.23911	89	2.23911	2.23911	0.18063	0.00437	0.40445	0.01554
90	Fusarium_sp._[AF-8]_62584	F._tuaranense_46518	3.00148	90	3.00148	3.00148	0.10847	0.00325	0.32557	0.01327
91	Fusarium_sp._[AF-8]_62584	F._oligoseptarum_62579	2.42718	91	2.42718	2.42718	0.13004	0.00358	0.31563	0.01293
92	Fusarium_sp._[AF-6]_62590	F._albosuccineum_20459	1.83082	92	1.83082	1.83082	0.58163	0.01052	1.06486	0.04008
93	Fusarium_sp._[AF-6]_62590	F._ambrosium_[AF-1]_F20438	2.90555	93	2.90555	2.90555	0.08195	0.00274	0.23811	0.01062
94	Fusarium_sp._[AF-6]_62590	F._euwallaceae_[AF-2]_62626	2.94663	94	2.94663	2.94663	0.07964	0.00271	0.23467	0.01053
95	Fusarium_sp._[AF-6]_62590	F._falciforme_43529	2.1407	95	2.1407	2.1407	0.18771	0.0045	0.40183	0.01548
96	Fusarium_sp._[AF-6]_62590	F._neocosmosporiellum_22166	2.43308	96	2.43308	2.43308	0.17722	0.00431	0.43119	0.01647
97	Fusarium_sp._[AF-6]_62590	F._phaseoli_22276	1.98862	97	1.98862	1.98862	0.32066	0.00649	0.63767	0.02309
98	Fusarium_sp._[AF-6]_62590	F._solani_f._sp._pisi_77-13-4	2.03477	98	2.03477	2.03477	0.20216	0.00474	0.41135	0.01576
99	Fusarium_sp._[AF-6]_62590	F._virguliforme_31041	1.9685	99	1.9685	1.9685	0.32226	0.00653	0.63437	0.02298
100	Fusarium_sp._[AF-6]_62590	Fusarium_sp._22101	2.11488	100	2.11488	2.11488	0.20682	0.00476	0.4374	0.01657
101	Fusarium_sp._[AF-6]_62590	Fusarium_sp._22178	2.31001	101	2.31001	2.31001	0.20022	0.0047	0.46251	0.01749
102	Fusarium_sp._[AF-6]_62590	F._phaseoli_22389	2.05746	102	2.05746	2.05746	0.20728	0.00481	0.42647	0.01617
103	Fusarium_sp._[AF-6]_62590	F._tuaranense_46518	3.18824	103	3.18824	3.18824	0.08096	0.00274	0.25812	0.01125
104	Fusarium_sp._[AF-6]_62590	F._oligoseptarum_62579	2.52363	104	2.52363	2.52363	0.09986	0.00299	0.25201	0.01106
105	Fusarium_sp._[AF-6]_62590	Fusarium_sp._[AF-8]_62584	2.70529	105	2.70529	2.70529	0.12619	0.00353	0.34138	0.01374
106	Fusarium_sp._[AF-7]_62610	F._albosuccineum_20459	1.94111	106	1.94111	1.94111	0.56304	0.0102	1.09292	0.04182
107	Fusarium_sp._[AF-7]_62610	F._ambrosium_[AF-1]_F20438	3.62491	107	3.62491	3.62491	0.06937	0.00243	0.25146	0.01104
108	Fusarium_sp._[AF-7]_62610	F._euwallaceae_[AF-2]_62626	3.63113	108	3.63113	3.63113	0.06669	0.00235	0.24216	0.01076
109	Fusarium_sp._[AF-7]_62610	F._falciforme_43529	2.18238	109	2.18238	2.18238	0.17935	0.00439	0.39141	0.01517
110	Fusarium_sp._[AF-7]_62610	F._neocosmosporiellum_22166	2.31297	110	2.31297	2.31297	0.18286	0.00442	0.42295	0.01619
111	Fusarium_sp._[AF-7]_62610	F._phaseoli_22276	1.92006	111	1.92006	1.92006	0.32975	0.00662	0.63314	0.02302
112	Fusarium_sp._[AF-7]_62610	F._solani_f._sp._pisi_77-13-4	2.1989	112	2.1989	2.1989	0.18371	0.00448	0.40396	0.01557
113	Fusarium_sp._[AF-7]_62610	F._virguliforme_31041	1.90705	113	1.90705	1.90705	0.33029	0.00663	0.62988	0.02287
114	Fusarium_sp._[AF-7]_62610	Fusarium_sp._22101	2.30303	114	2.30303	2.30303	0.18691	0.00448	0.43046	0.01634
115	Fusarium_sp._[AF-7]_62610	Fusarium_sp._22178	2.49789	115	2.49789	2.49789	0.18241	0.00441	0.45564	0.01732
116	Fusarium_sp._[AF-7]_62610	F._phaseoli_22389	2.26707	116	2.26707	2.26707	0.18999	0.00454	0.43072	0.01634
117	Fusarium_sp._[AF-7]_62610	F._tuaranense_46518	3.91966	117	3.91966	3.91966	0.06535	0.00251	0.25615	0.01119
118	Fusarium_sp._[AF-7]_62610	F._oligoseptarum_62579	2.98482	118	2.98482	2.98482	0.08499	0.00312	0.25368	0.01111
119	Fusarium_sp._[AF-7]_62610	Fusarium_sp._[AF-8]_62584	3.21282	119	3.21282	3.21282	0.10826	0.0032	0.34782	0.01395
120	Fusarium_sp._[AF-7]_62610	Fusarium_sp._[AF-6]_62590	4.02918	120	4.02918	4.02918	0.0706	0.00252	0.28446	0.01202
121	Fusarium_sp._[AF-10]_62941	F._albosuccineum_20459	1.85287	121	1.85287	1.85287	0.56073	0.01016	1.03896	0.03895
122	Fusarium_sp._[AF-10]_62941	F._ambrosium_[AF-1]_F20438	2.33734	122	2.33734	2.33734	0.0624	0.00237	0.14585	0.00778
123	Fusarium_sp._[AF-10]_62941	F._euwallaceae_[AF-2]_62626	2.31677	123	2.31677	2.31677	0.05676	0.00224	0.1315	0.0073
124	Fusarium_sp._[AF-10]_62941	F._falciforme_43529	2.18065	124	2.18065	2.18065	0.17974	0.00433	0.39195	0.01518
125	Fusarium_sp._[AF-10]_62941	F._neocosmosporiellum_22166	2.20188	125	2.20188	2.20188	0.18595	0.00447	0.40944	0.01584
126	Fusarium_sp._[AF-10]_62941	F._phaseoli_22276	1.82978	126	1.82978	1.82978	0.33386	0.00669	0.61089	0.02216
127	Fusarium_sp._[AF-10]_62941	F._solani_f._sp._pisi_77-13-4	2.18052	127	2.18052	2.18052	0.18364	0.00445	0.40043	0.01546
128	Fusarium_sp._[AF-10]_62941	F._virguliforme_31041	1.82237	128	1.82237	1.82237	0.33227	0.00667	0.60552	0.02201
129	Fusarium_sp._[AF-10]_62941	Fusarium_sp._22101	2.22504	129	2.22504	2.22504	0.18819	0.00449	0.41873	0.0161
130	Fusarium_sp._[AF-10]_62941	Fusarium_sp._22178	2.46812	130	2.46812	2.46812	0.18085	0.00441	0.44636	0.01704
131	Fusarium_sp._[AF-10]_62941	F._phaseoli_22389	2.10922	131	2.10922	2.10922	0.19273	0.00455	0.40651	0.0156
132	Fusarium_sp._[AF-10]_62941	F._tuaranense_46518	2.77839	132	2.77839	2.77839	0.04887	0.00208	0.13578	0.00745
133	Fusarium_sp._[AF-10]_62941	F._oligoseptarum_62579	2.22599	133	2.22599	2.22599	0.07195	0.00252	0.16016	0.00827
134	Fusarium_sp._[AF-10]_62941	Fusarium_sp._[AF-8]_62584	2.95379	134	2.95379	2.95379	0.11014	0.00325	0.32533	0.01328
135	Fusarium_sp._[AF-10]_62941	Fusarium_sp._[AF-6]_62590	2.91753	135	2.91753	2.91753	0.08306	0.00277	0.24233	0.01076
136	Fusarium_sp._[AF-10]_62941	Fusarium_sp._[AF-7]_62610	3.81221	136	3.81221	3.81221	0.06635	0.00242	0.25294	0.01109
137	Fusarium_sp._[AF-11]_62944	F._albosuccineum_20459	1.90277	137	1.90277	1.90277	0.56518	0.01025	1.07541	0.04065
138	Fusarium_sp._[AF-11]_62944	F._ambrosium_[AF-1]_F20438	2.49789	138	2.49789	2.49789	0.05915	0.00225	0.14775	0.00785
139	Fusarium_sp._[AF-11]_62944	F._euwallaceae_[AF-2]_62626	3.15042	139	3.15042	3.15042	0.0472	0.00203	0.1487	0.00789
140	Fusarium_sp._[AF-11]_62944	F._falciforme_43529	2.15177	140	2.15177	2.15177	0.18185	0.00438	0.3913	0.01515
141	Fusarium_sp._[AF-11]_62944	F._neocosmosporiellum_22166	2.14005	141	2.14005	2.14005	0.18636	0.0045	0.39882	0.01539
142	Fusarium_sp._[AF-11]_62944	F._phaseoli_22276	1.87612	142	1.87612	1.87612	0.33461	0.0067	0.62777	0.02265
143	Fusarium_sp._[AF-11]_62944	F._solani_f._sp._pisi_77-13-4	2.1463	143	2.1463	2.1463	0.18448	0.00443	0.39595	0.0153
144	Fusarium_sp._[AF-11]_62944	F._virguliforme_31041	1.85574	144	1.85574	1.85574	0.33536	0.00671	0.62234	0.0225
145	Fusarium_sp._[AF-11]_62944	Fusarium_sp._22101	2.22295	145	2.22295	2.22295	0.19103	0.00454	0.42465	0.01617
146	Fusarium_sp._[AF-11]_62944	Fusarium_sp._22178	2.43324	146	2.43324	2.43324	0.1814	0.00443	0.44139	0.01676
147	Fusarium_sp._[AF-11]_62944	F._phaseoli_22389	2.10265	147	2.10265	2.10265	0.19231	0.00457	0.40436	0.01554
148	Fusarium_sp._[AF-11]_62944	F._tuaranense_46518	2.60844	148	2.60844	2.60844	0.05519	0.00221	0.14396	0.00771
149	Fusarium_sp._[AF-11]_62944	F._oligoseptarum_62579	2.01315	149	2.01315	2.01315	0.06694	0.00239	0.13476	0.00729
150	Fusarium_sp._[AF-11]_62944	Fusarium_sp._[AF-8]_62584	2.90951	150	2.90951	2.90951	0.11349	0.00331	0.3302	0.01334
151	Fusarium_sp._[AF-11]_62944	Fusarium_sp._[AF-6]_62590	3.41202	151	3.41202	3.41202	0.07934	0.00271	0.27071	0.01163
152	Fusarium_sp._[AF-11]_62944	Fusarium_sp._[AF-7]_62610	4.22816	152	4.22816	4.22816	0.06478	0	0.2739	0.01169
153	Fusarium_sp._[AF-11]_62944	Fusarium_sp._[AF-10]_62941	2.61126	153	2.61126	2.61126	0.05649	0.00224	0.14751	0.00791
154	Fusarium_sp._[AF-9]_66088	F._albosuccineum_20459	1.86193	154	1.86193	1.86193	0.56572	0.01027	1.05333	0.03974
155	Fusarium_sp._[AF-9]_66088	F._ambrosium_[AF-1]_F20438	2.54339	155	2.54339	2.54339	0.12284	0.00346	0.31243	0.01284
156	Fusarium_sp._[AF-9]_66088	F._euwallaceae_[AF-2]_62626	2.70148	156	2.70148	2.70148	0.11681	0.00337	0.31556	0.01287
157	Fusarium_sp._[AF-9]_66088	F._falciforme_43529	2.10891	157	2.10891	2.10891	0.17372	0.00431	0.36636	0.01443
158	Fusarium_sp._[AF-9]_66088	F._neocosmosporiellum_22166	2.34351	158	2.34351	2.34351	0.17813	0.00435	0.41745	0.01604
159	Fusarium_sp._[AF-9]_66088	F._phaseoli_22276	1.93263	159	1.93263	1.93263	0.32552	0.00656	0.62911	0.02287
160	Fusarium_sp._[AF-9]_66088	F._solani_f._sp._pisi_77-13-4	2.03704	160	2.03704	2.03704	0.18547	0.00443	0.37781	0.01474
161	Fusarium_sp._[AF-9]_66088	F._virguliforme_31041	1.91387	161	1.91387	1.91387	0.32568	0.00657	0.62331	0.02264
162	Fusarium_sp._[AF-9]_66088	Fusarium_sp._22101	2.1115	162	2.1115	2.1115	0.18691	0.00447	0.39466	0.01532
163	Fusarium_sp._[AF-9]_66088	Fusarium_sp._22178	2.39213	163	2.39213	2.39213	0.17785	0.00436	0.42544	0.0163
164	Fusarium_sp._[AF-9]_66088	F._phaseoli_22389	2.06749	164	2.06749	2.06749	0.19233	0.00457	0.39764	0.01536
165	Fusarium_sp._[AF-9]_66088	F._tuaranense_46518	2.73235	165	2.73235	2.73235	0.11657	0.00336	0.31851	0.01297
166	Fusarium_sp._[AF-9]_66088	F._oligoseptarum_62579	2.40165	166	2.40165	2.40165	0.1331	0.00368	0.31966	0.01305
167	Fusarium_sp._[AF-9]_66088	Fusarium_sp._[AF-8]_62584	2.97135	167	2.97135	2.97135	0.08934	0.00287	0.26546	0.01139
168	Fusarium_sp._[AF-9]_66088	Fusarium_sp._[AF-6]_62590	2.55807	168	2.55807	2.55807	0.13672	0.0037	0.34974	0.01404
169	Fusarium_sp._[AF-9]_66088	Fusarium_sp._[AF-7]_62610	2.96532	169	2.96532	2.96532	0.11766	0.00335	0.3489	0.01395
170	Fusarium_sp._[AF-9]_66088	Fusarium_sp._[AF-10]_62941	2.81842	170	2.81842	2.81842	0.1162	0.00337	0.3275	0.01325
171	Fusarium_sp._[AF-9]_66088	Fusarium_sp._[AF-11]_62944	2.66775	171	2.66775	2.66775	0.11946	0.00341	0.31869	0.01299
172	F._kuroshium_UCR3641	F._albosuccineum_20459	1.86172	172	1.86172	1.86172	0.57371	0.01035	1.06809	0.0404
173	F._kuroshium_UCR3641	F._ambrosium_[AF-1]_F20438	2.18805	173	2.18805	2.18805	0.06743	0.00245	0.14754	0.00783
174	F._kuroshium_UCR3641	F._euwallaceae_[AF-2]_62626	1.88085	174	1.88085	1.88085	0.05346	0.00212	0.10055	0.00626
175	F._kuroshium_UCR3641	F._falciforme_43529	1.95158	175	1.95158	1.95158	0.19826	0.00465	0.38692	0.01498
176	F._kuroshium_UCR3641	F._neocosmosporiellum_22166	1.90441	176	1.90441	1.90441	0.20118	0.00471	0.38313	0.01493
177	F._kuroshium_UCR3641	F._phaseoli_22276	1.76189	177	1.76189	1.76189	0.34664	0.00688	0.61074	0.0221
178	F._kuroshium_UCR3641	F._solani_f._sp._pisi_77-13-4	1.95629	178	1.95629	1.95629	0.20085	0.0047	0.39292	0.01522
179	F._kuroshium_UCR3641	F._virguliforme_31041	1.75057	179	1.75057	1.75057	0.34667	0.00687	0.60687	0.02191
180	F._kuroshium_UCR3641	Fusarium_sp._22101	2.05438	180	2.05438	2.05438	0.20357	0.00472	0.41821	0.01603
181	F._kuroshium_UCR3641	Fusarium_sp._22178	2.23034	181	2.23034	2.23034	0.19719	0.00466	0.4398	0.01672
182	F._kuroshium_UCR3641	F._phaseoli_22389	1.93656	182	1.93656	1.93656	0.20839	0.00483	0.40356	0.01546
183	F._kuroshium_UCR3641	F._tuaranense_46518	2.08771	183	2.08771	2.08771	0.07456	0.00253	0.15566	0.00814
184	F._kuroshium_UCR3641	F._oligoseptarum_62579	3.95728	184	3.95728	3.95728	0.03324	0	0.13154	0.00733
185	F._kuroshium_UCR3641	Fusarium_sp._[AF-8]_62584	2.44165	185	2.44165	2.44165	0.1294	0.00356	0.31595	0.01299
186	F._kuroshium_UCR3641	Fusarium_sp._[AF-6]_62590	2.33003	186	2.33003	2.33003	0.09896	0.00299	0.23058	0.01042
187	F._kuroshium_UCR3641	Fusarium_sp._[AF-7]_62610	2.9737	187	2.9737	2.9737	0.08176	0.00267	0.24313	0.01079
188	F._kuroshium_UCR3641	Fusarium_sp._[AF-10]_62941	2.32011	188	2.32011	2.32011	0.07385	0	0.17134	0.00859
189	F._kuroshium_UCR3641	Fusarium_sp._[AF-11]_62944	1.83068	189	1.83068	1.83068	0.07536	0.00308	0.13796	0.00756
190	F._kuroshium_UCR3641	Fusarium_sp._[AF-9]_66088	2.4119	190	2.4119	2.4119	0.13309	0.00363	0.321	0.01314

## Sheet: dS Values SAM3
	TAXON_1	TAXON_2	ds_SAM3/ds_13HK		ds_SAM3/ds_13HK	ds_SAM3/ds_13HK	dS_13HK	SE_dS_13HK	dS_SAM3	SE_dS_SAM3
1	F._begonia_25300	F._anguoides_25385	0.777918	1	0.777918	0.777918	0.52386	0.00961	0.40752	0.01646
2	F._beomiforme_25174	F._anguoides_25385	2.17744	2	2.17744	2.17744	0.50373	0.00927	1.09684	0.0443
3	F._beomiforme_25174	F._begonia_25300	2.74808	3	2.74808	2.74808	0.38969	0.0075	1.0709	0.04328
4	F._continuum_66286	F._anguoides_25385	1.9001	4	1.9001	1.9001	0.52462	0.00958	0.99683	0.03931
5	F._continuum_66286	F._begonia_25300	1.62972	5	1.62972	1.62972	0.59183	0.01067	0.96452	0.03812
6	F._continuum_66286	F._beomiforme_25174	0.944712	6	0.944712	0.944712	0.58638	0.01059	0.55396	0.0212
7	F._denticulatum_25311	F._anguoides_25385	0.763386	7	0.763386	0.763386	0.52351	0.01052	0.39964	0.0162
8	F._denticulatum_25311	F._begonia_25300	0.127022	8	0.127022	0.127022	0.12738	0.0035	0.01618	0.00246
9	F._denticulatum_25311	F._beomiforme_25174	2.60258	9	2.60258	2.60258	0.40755	0.00777	1.06068	0.0427
10	F._denticulatum_25311	F._continuum_66286	1.6149	10	1.6149	1.6149	0.58951	0.01068	0.952	0.03752
11	F._kyushuense_25348	F._anguoides_25385	1.71851	11	1.71851	1.71851	0.63236	0.01141	1.08672	0.04371
12	F._kyushuense_25348	F._begonia_25300	1.58382	12	1.58382	1.58382	0.67521	0.01227	1.06941	0.04314
13	F._kyushuense_25348	F._beomiforme_25174	0.0526331	13	0.0526331	0.0526331	0.68417	0.01231	0.03601	0.00383
14	F._kyushuense_25348	F._continuum_66286	0.927032	14	0.927032	0.927032	0.60849	0.01096	0.56409	0.02151
15	F._kyushuense_25348	F._denticulatum_25311	1.51961	15	1.51961	1.51961	0.69438	0.01253	1.05519	0.04227
16	F._nygamai_66327	F._anguoides_25385	2.0953	16	2.0953	2.0953	0.51362	0.00944	1.07619	0.0433
17	F._nygamai_66327	F._begonia_25300	10.1155	17	10.1155	10.1155	0.10496	0.00313	1.06172	0.04303
18	F._nygamai_66327	F._beomiforme_25174	0.0380543	18	0.0380543	0.0380543	0.38813	0.00747	0.01477	0.00238
19	F._nygamai_66327	F._continuum_66286	0.936411	19	0.936411	0.936411	0.57997	0.01046	0.54309	0.02085
20	F._nygamai_66327	F._denticulatum_25311	18.0222	20	18.0222	18.0222	0.05812	0.0022	1.04745	0.04212
21	F._nygamai_66327	F._kyushuense_25348	0.0332254	21	0.0332254	0.0332254	0.66094	0.0119	0.02196	0.00307
22	F._sarcochroum_20472	F._anguoides_25385	1.49788	22	1.49788	1.49788	0.53557	0.00973	0.80222	0.03076
23	F._sarcochroum_20472	F._begonia_25300	1.26411	23	1.26411	1.26411	0.58817	0.01057	0.74351	0.0285
24	F._sarcochroum_20472	F._beomiforme_25174	1.46873	24	1.46873	1.46873	0.59789	0.01078	0.87814	0.03424
25	F._sarcochroum_20472	F._continuum_66286	1.9225	25	1.9225	1.9225	0.41511	0.00784	0.79805	0.03067
26	F._sarcochroum_20472	F._denticulatum_25311	1.25824	26	1.25824	1.25824	0.58162	0.01045	0.73182	0.02801
27	F._sarcochroum_20472	F._kyushuense_25348	1.42062	27	1.42062	1.42062	0.61391	0.01107	0.87213	0.03397
28	F._sarcochroum_20472	F._nygamai_66327	1.50984	28	1.50984	1.50984	0.57379	0.01033	0.86633	0.03378
29	F._zealandicum_22465	F._anguoides_25385	0.947978	29	0.947978	0.947978	0.78852	0.014	0.7475	0.02838
30	F._zealandicum_22465	F._begonia_25300	0.752379	30	0.752379	0.752379	0.83951	0.01491	0.63163	0.02409
31	F._zealandicum_22465	F._beomiforme_25174	0.934456	31	0.934456	0.934456	0.83761	0.01491	0.78271	0.02966
32	F._zealandicum_22465	F._continuum_66286	0.963997	32	0.963997	0.963997	0.7016	0.01243	0.67634	0.02545
33	F._zealandicum_22465	F._denticulatum_25311	0.752699	33	0.752699	0.752699	0.82798	0.0147	0.62322	0.0238
34	F._zealandicum_22465	F._kyushuense_25348	0.95711	34	0.95711	0.95711	0.83936	0.01503	0.80336	0.03046
35	F._zealandicum_22465	F._nygamai_66327	0.949698	35	0.949698	0.949698	0.82442	0.01464	0.78295	0.02976
36	F._zealandicum_22465	F._sarcochroum_20472	0.609906	36	0.609906	0.609906	0.6582	0.01167	0.40144	0.01619
37	FIESC_18_66473	F._anguoides_25385	1.86159	37	1.86159	1.86159	0.58211	0.01044	1.08365	0.0435
38	FIESC_18_66473	F._begonia_25300	1.64676	38	1.64676	1.64676	0.65321	0.01163	1.07568	0.04347
39	FIESC_18_66473	F._beomiforme_25174	0.0541944	39	0.0541944	0.0541944	0.63143	0.01132	0.03422	0.00369
40	FIESC_18_66473	F._continuum_66286	1.00952	40	1.00952	1.00952	0.55772	0.01008	0.56303	0.02156
41	FIESC_18_66473	F._denticulatum_25311	1.6374	41	1.6374	1.6374	0.64818	0.01156	1.06133	0.04269
42	FIESC_18_66473	F._kyushuense_25348	0.0819341	42	0.0819341	0.0819341	0.4312	0.0081	0.03533	0.00373
43	FIESC_18_66473	F._nygamai_66327	0.031807	43	0.031807	0.031807	0.64514	0.01158	0.02052	0.00282
44	FIESC_18_66473	F._sarcochroum_20472	1.53519	44	1.53519	1.53519	0.56845	0.01022	0.87268	0.03413
45	FIESC_18_66473	F._zealandicum_22465	1.05343	45	1.05343	1.05343	0.76049	0.01339	0.80112	0.03049
46	FIESC_24_66471	F._anguoides_25385	1.87483	46	1.87483	1.87483	0.58416	0.01047	1.0952	0.04424
47	FIESC_24_66471	F._begonia_25300	1.63554	47	1.63554	1.63554	0.65069	0.01158	1.06423	0.0432
48	FIESC_24_66471	F._beomiforme_25174	0.0562711	48	0.0562711	0.0562711	0.62732	0.01124	0.0353	0.00371
49	FIESC_24_66471	F._continuum_66286	1.0061	49	1.0061	1.0061	0.56084	0.01012	0.56426	0.02156
50	FIESC_24_66471	F._denticulatum_25311	1.62677	50	1.62677	1.62677	0.64625	0.01157	1.0513	0.04238
51	FIESC_24_66471	F._kyushuense_25348	0.0805543	51	0.0805543	0.0805543	0.433	0.00814	0.03488	0.00359
52	FIESC_24_66471	F._nygamai_66327	0.033153	52	0.033153	0.033153	0.64127	0.01146	0.02126	0.0027
53	FIESC_24_66471	F._sarcochroum_20472	1.55351	53	1.55351	1.55351	0.56686	0.01017	0.88062	0.03448
54	FIESC_24_66471	F._zealandicum_22465	1.06171	54	1.06171	1.06171	0.7579	0.01336	0.80467	0.03072
55	FIESC_24_66471	FIESC_18_66473	0.530342	55	0.530342	0.530342	0.05883	0.00225	0.0312	0.00349
56	F._guttiforme_53293	F._anguoides_25385	0.782213	56	0.782213	0.782213	0.52634	0.00962	0.41171	0.0166
57	F._guttiforme_53293	F._begonia_25300	0.610907	57	0.610907	0.610907	0.01632	0.00116	0.00997	0.00194
58	F._guttiforme_53293	F._beomiforme_25174	2.74304	58	2.74304	2.74304	0.39282	0.00754	1.07752	0.04375
59	F._guttiforme_53293	F._continuum_66286	1.61735	59	1.61735	1.61735	0.59605	0.01072	0.96402	0.03809
60	F._guttiforme_53293	F._denticulatum_25311	0.136399	60	0.136399	0.136399	0.12698	0.00351	0.01732	0.00257
61	F._guttiforme_53293	F._kyushuense_25348	1.60392	61	1.60392	1.60392	0.67085	0.01211	1.07599	0.04354
62	F._guttiforme_53293	F._nygamai_66327	10.298	62	10.298	10.298	0.10374	0.00311	1.06831	0.04331
63	F._guttiforme_53293	F._sarcochroum_20472	1.27183	63	1.27183	1.27183	0.58828	0.01058	0.74819	0.02876
64	F._guttiforme_53293	F._zealandicum_22465	0.74821	64	0.74821	0.74821	0.84062	0.01497	0.62896	0.02398
65	F._guttiforme_53293	FIESC_18_66473	1.6539	65	1.6539	1.6539	0.65443	0.01168	1.08236	0.04399
66	F._guttiforme_53293	FIESC_24_66471	1.63863	66	1.63863	1.63863	0.65265	0.01166	1.06945	0.04332
67	Fusarium_sp._66182	F._anguoides_25385	1.60601	67	1.60601	1.60601	0.631	0.01139	1.01339	0.04008
68	Fusarium_sp._66182	F._begonia_25300	1.47095	68	1.47095	1.47095	0.6899	0.01251	1.01481	0.04048
69	Fusarium_sp._66182	F._beomiforme_25174	0.975635	69	0.975635	0.975635	0.68788	0.01238	0.67112	0.02539
70	Fusarium_sp._66182	F._continuum_66286	1.06926	70	1.06926	1.06926	0.52945	0.00973	0.56612	0.02164
71	Fusarium_sp._66182	F._denticulatum_25311	1.49244	71	1.49244	1.49244	0.68142	0.01225	1.01698	0.04056
72	Fusarium_sp._66182	F._kyushuense_25348	0.976954	72	0.976954	0.976954	0.70641	0.01273	0.69013	0.02609
73	Fusarium_sp._66182	F._nygamai_66327	0.97579	73	0.97579	0.97579	0.68112	0.01233	0.66463	0.02512
74	Fusarium_sp._66182	F._sarcochroum_20472	1.86783	74	1.86783	1.86783	0.45699	0.00851	0.85358	0.03324
75	Fusarium_sp._66182	F._zealandicum_22465	0.999205	75	0.999205	0.999205	0.71734	0.01278	0.71677	0.02712
76	Fusarium_sp._66182	FIESC_18_66473	1.04159	76	1.04159	1.04159	0.65931	0.01178	0.68673	0.02595
77	Fusarium_sp._66182	FIESC_24_66471	1.04386	77	1.04386	1.04386	0.65657	0.01174	0.68537	0.02588
78	Fusarium_sp._66182	F._guttiforme_53293	1.46663	78	1.46663	1.46663	0.69265	0.01251	1.01586	0.04073
79	F._algeriense_66647_(KOD_1247)	F._anguoides_25385	2.00504	79	2.00504	2.00504	0.47395	0.00881	0.95029	0.03714
80	F._algeriense_66647_(KOD_1247)	F._begonia_25300	2.64909	80	2.64909	2.64909	0.35473	0.00696	0.93971	0.03717
81	F._algeriense_66647_(KOD_1247)	F._beomiforme_25174	1.70245	81	1.70245	1.70245	0.20215	0.00469	0.34415	0.01444
82	F._algeriense_66647_(KOD_1247)	F._continuum_66286	0.778443	82	0.778443	0.778443	0.5511	0.01	0.429	0.01713
83	F._algeriense_66647_(KOD_1247)	F._denticulatum_25311	2.55192	83	2.55192	2.55192	0.36576	0.00704	0.93339	0.03688
84	F._algeriense_66647_(KOD_1247)	F._kyushuense_25348	0.548916	84	0.548916	0.548916	0.65367	0.01184	0.35881	0.0149
85	F._algeriense_66647_(KOD_1247)	F._nygamai_66327	0.987085	85	0.987085	0.987085	0.34223	0.00679	0.33781	0.01426
86	F._algeriense_66647_(KOD_1247)	F._sarcochroum_20472	1.40494	86	1.40494	1.40494	0.56129	0.01015	0.78858	0.03069
87	F._algeriense_66647_(KOD_1247)	F._zealandicum_22465	0.844223	87	0.844223	0.844223	0.79601	0.01408	0.67201	0.02558
88	F._algeriense_66647_(KOD_1247)	FIESC_18_66473	0.608174	88	0.608174	0.608174	0.59238	0.01065	0.36027	0.01498
89	F._algeriense_66647_(KOD_1247)	FIESC_24_66471	0.600587	89	0.600587	0.600587	0.59595	0.01072	0.35792	0.01489
90	F._algeriense_66647_(KOD_1247)	F._guttiforme_53293	2.63493	90	2.63493	2.63493	0.35744	0.00699	0.94183	0.03725
91	F._algeriense_66647_(KOD_1247)	Fusarium_sp._66182	0.855645	91	0.855645	0.855645	0.65353	0.01176	0.55919	0.02147
92	F._algeriense_66648_(KOD_1248)	F._anguoides_25385	2.01458	92	2.01458	2.01458	0.47175	0.00876	0.95038	0.03714
93	F._algeriense_66648_(KOD_1248)	F._begonia_25300	2.64771	93	2.64771	2.64771	0.35176	0.00691	0.93136	0.0366
94	F._algeriense_66648_(KOD_1248)	F._beomiforme_25174	1.68691	94	1.68691	1.68691	0.20368	0.00471	0.34359	0.01443
95	F._algeriense_66648_(KOD_1248)	F._continuum_66286	0.778468	95	0.778468	0.778468	0.55378	0.01012	0.4311	0.01718
96	F._algeriense_66648_(KOD_1248)	F._denticulatum_25311	2.55218	96	2.55218	2.55218	0.36434	0.00711	0.92986	0.03652
97	F._algeriense_66648_(KOD_1248)	F._kyushuense_25348	0.543943	97	0.543943	0.543943	0.65744	0.01189	0.35761	0.01487
98	F._algeriense_66648_(KOD_1248)	F._nygamai_66327	0.990036	98	0.990036	0.990036	0.34123	0.00679	0.33783	0.01425
99	F._algeriense_66648_(KOD_1248)	F._sarcochroum_20472	1.40367	99	1.40367	1.40367	0.56103	0.01017	0.7875	0.03058
100	F._algeriense_66648_(KOD_1248)	F._zealandicum_22465	0.841825	100	0.841825	0.841825	0.79741	0.01413	0.67128	0.02549
101	F._algeriense_66648_(KOD_1248)	FIESC_18_66473	0.604956	101	0.604956	0.604956	0.59368	0.01066	0.35915	0.01493
102	F._algeriense_66648_(KOD_1248)	FIESC_24_66471	0.594112	102	0.594112	0.594112	0.59716	0.01076	0.35478	0.01478
103	F._algeriense_66648_(KOD_1248)	F._guttiforme_53293	2.63715	103	2.63715	2.63715	0.35486	0.00696	0.93582	0.0369
104	F._algeriense_66648_(KOD_1248)	Fusarium_sp._66182	0.850993	104	0.850993	0.850993	0.65433	0.01178	0.55683	0.02135
105	F._algeriense_66648_(KOD_1248)	F._algeriense_66647_(KOD_1247)	2.44061	105	2.44061	2.44061	0.00985	0.00087	0.02404	0.00293
106	F._burgessii_66654_(KOD_1446)	F._anguoides_25385	2.24668	106	2.24668	2.24668	0.47924	0.00892	1.0767	0.04324
107	F._burgessii_66654_(KOD_1446)	F._begonia_25300	2.94659	107	2.94659	2.94659	0.3591	0.00706	1.05812	0.04284
108	F._burgessii_66654_(KOD_1446)	F._beomiforme_25174	0.0732174	108	0.0732174	0.0732174	0.20883	0.00479	0.01529	0.00243
109	F._burgessii_66654_(KOD_1446)	F._continuum_66286	0.971233	109	0.971233	0.971233	0.55723	0.01012	0.5412	0.02075
110	F._burgessii_66654_(KOD_1446)	F._denticulatum_25311	2.83705	110	2.83705	2.83705	0.36796	0.00717	1.04392	0.04203
111	F._burgessii_66654_(KOD_1446)	F._kyushuense_25348	0.033958	111	0.033958	0.033958	0.66111	0.012	0.02245	0.00283
112	F._burgessii_66654_(KOD_1446)	F._nygamai_66327	0.00535813	112	0.00535813	0.00535813	0.34527	0.00683	0.00185	0
113	F._burgessii_66654_(KOD_1446)	F._sarcochroum_20472	1.51784	113	1.51784	1.51784	0.5691	0.01042	0.8638	0.0337
114	F._burgessii_66654_(KOD_1446)	F._zealandicum_22465	0.968661	114	0.968661	0.968661	0.80666	0.01429	0.78138	0.02965
115	F._burgessii_66654_(KOD_1446)	FIESC_18_66473	0.0361215	115	0.0361215	0.0361215	0.60158	0.01077	0.02173	0.00291
116	F._burgessii_66654_(KOD_1446)	FIESC_24_66471	0.0360493	116	0.0360493	0.0360493	0.60334	0.0108	0.02175	0.00283
117	F._burgessii_66654_(KOD_1446)	F._guttiforme_53293	2.9446	117	2.9446	2.9446	0.36157	0.00706	1.06468	0.04314
118	F._burgessii_66654_(KOD_1446)	Fusarium_sp._66182	1.01158	118	1.01158	1.01158	0.65646	0.01181	0.66406	0.02512
119	F._burgessii_66654_(KOD_1446)	F._algeriense_66647_(KOD_1247)	8.8727	119	8.8727	8.8727	0.0381	0.0018	0.33805	0.01427
120	F._burgessii_66654_(KOD_1446)	F._algeriense_66648_(KOD_1248)	8.7742	120	8.7742	8.7742	0.03853	0.00181	0.33807	0.01425

## Sheet: dS Values SAM4
	TAXON_1	TAXON_2	ds_SAM3/ds_13HK		ds_SAM3/ds_13HK	ds_SAM3/ds_13HK	dS_13HK	SE_dS_13HK	dS_SAM4	SE_dS_SAM4
1	F._acutatum_13308	F._acuminatum_F829	0.343804	1	0.343804	0.343804	0.5883	0.01063	0.20226	0.01316
2	F._brevicatenulatum_25447	F._acuminatum_F829	0.451783	2	0.451783	0.451783	0.59367	0.01079	0.26821	0.01588
3	F._brevicatenulatum_25447	F._acutatum_13308	2.10416	3	2.10416	2.10416	0.10945	0.00321	0.2303	0.01435
4	F._bulbicola_22947	F._acuminatum_F829	0.411397	4	0.411397	0.411397	0.5984	0.01081	0.24618	0.01501
5	F._bulbicola_22947	F._acutatum_13308	2.0628	5	2.0628	2.0628	0.11608	0.00333	0.23945	0.01474
6	F._bulbicola_22947	F._brevicatenulatum_25447	1.45954	6	1.45954	1.45954	0.13248	0.00359	0.19336	0.01278
7	F._circinatum_25331	F._acuminatum_F829	0.404625	7	0.404625	0.404625	0.60278	0.01086	0.2439	0.01488
8	F._circinatum_25331	F._acutatum_13308	2.20746	8	2.20746	2.20746	0.10667	0.00316	0.23547	0.01459
9	F._circinatum_25331	F._brevicatenulatum_25447	1.32916	9	1.32916	1.32916	0.14048	0.00372	0.18672	0.01259
10	F._circinatum_25331	F._bulbicola_22947	1.12182	10	1.12182	1.12182	0.03103	0.00164	0.03481	0.00476
11	F._denticulatum_25311	F._acuminatum_F829	0.423261	11	0.423261	0.423261	0.59292	0.01065	0.25096	0.01517
12	F._denticulatum_25311	F._acutatum_13308	2.12835	12	2.12835	2.12835	0.10253	0.00305	0.21822	0.01386
13	F._denticulatum_25311	F._brevicatenulatum_25447	1.21906	13	1.21906	1.21906	0.07199	0.00246	0.08776	0.00805
14	F._denticulatum_25311	F._bulbicola_22947	1.4775	14	1.4775	1.4775	0.1258	0.00348	0.18587	0.0125
15	F._denticulatum_25311	F._circinatum_25331	1.30278	15	1.30278	1.30278	0.13551	0.00365	0.17654	0.01214
16	F._dlaminii_13164	F._acuminatum_F829	0.321339	16	0.321339	0.321339	0.57973	0.01049	0.18629	0.01236
17	F._dlaminii_13164	F._acutatum_13308	2.11116	17	2.11116	2.11116	0.09284	0.00294	0.196	0.01292
18	F._dlaminii_13164	F._brevicatenulatum_25447	2.06835	18	2.06835	2.06835	0.11295	0.00327	0.23362	0.01451
19	F._dlaminii_13164	F._bulbicola_22947	2.05903	19	2.05903	2.05903	0.10876	0.00318	0.22394	0.01409
20	F._dlaminii_13164	F._circinatum_25331	1.80748	20	1.80748	1.80748	0.11739	0.00332	0.21218	0.01363
21	F._dlaminii_13164	F._denticulatum_25311	2.17557	21	2.17557	2.17557	0.10275	0.00309	0.22354	0.01407
22	F._proliferatum_43689	F._acuminatum_F829	0.408217	22	0.408217	0.408217	0.60338	0.01084	0.24631	0.01496
23	F._proliferatum_43689	F._acutatum_13308	2.36629	23	2.36629	2.36629	0.10134	0.00307	0.2398	0.01474
24	F._proliferatum_43689	F._brevicatenulatum_25447	1.28603	24	1.28603	1.28603	0.13733	0.00367	0.17661	0.0121
25	F._proliferatum_43689	F._bulbicola_22947	1.09026	25	1.09026	1.09026	0.13184	0.00359	0.14374	0.0107
26	F._proliferatum_43689	F._circinatum_25331	1.12876	26	1.12876	1.12876	0.1231	0.00344	0.13895	0.0106
27	F._proliferatum_43689	F._denticulatum_25311	1.27425	27	1.27425	1.27425	0.13174	0.00358	0.16787	0.01172
28	F._proliferatum_43689	F._dlaminii_13164	2.02585	28	2.02585	2.02585	0.10443	0.00313	0.21156	0.01358
29	F._mexicanum_53147	F._acuminatum_F829	0.42689	29	0.42689	0.42689	0.59123	0.01067	0.25239	0.01528
30	F._mexicanum_53147	F._acutatum_13308	2.40191	30	2.40191	2.40191	0.10169	0.00307	0.24425	0.01497
31	F._mexicanum_53147	F._brevicatenulatum_25447	1.49685	31	1.49685	1.49685	0.13342	0.00361	0.19971	0.01315
32	F._mexicanum_53147	F._bulbicola_22947	1.28809	32	1.28809	1.28809	0.04686	0.00201	0.06036	0.00655
33	F._mexicanum_53147	F._circinatum_25331	1.15683	33	1.15683	1.15683	0.04183	0.00188	0.04839	0.00582
34	F._mexicanum_53147	F._denticulatum_25311	1.5024	34	1.5024	1.5024	0.12705	0.0035	0.19088	0.01276
35	F._mexicanum_53147	F._dlaminii_13164	2.00607	35	2.00607	2.00607	0.11037	0.00321	0.22141	0.01404
36	F._mexicanum_53147	F._proliferatum_43689	1.29548	36	1.29548	1.29548	0.11571	0.00332	0.1499	0.01094
37	F._napiforme_25196	F._acuminatum_F829	0.468986	37	0.468986	0.468986	0.592	0.01067	0.27764	0.01631
38	F._napiforme_25196	F._acutatum_13308	2.21607	38	2.21607	2.21607	0.10756	0.00318	0.23836	0.01468
39	F._napiforme_25196	F._brevicatenulatum_25447	1.35773	39	1.35773	1.35773	0.07131	0.00253	0.09682	0.00845
40	F._napiforme_25196	F._bulbicola_22947	1.53226	40	1.53226	1.53226	0.13608	0.00366	0.20851	0.0135
41	F._napiforme_25196	F._circinatum_25331	1.42158	41	1.42158	1.42158	0.14104	0.00374	0.2005	0.01316
42	F._napiforme_25196	F._denticulatum_25311	1.42317	42	1.42317	1.42317	0.07035	0.00244	0.10012	0.00864
43	F._napiforme_25196	F._dlaminii_13164	2.16645	43	2.16645	2.16645	0.11391	0.00328	0.24678	0.01504
44	F._napiforme_25196	F._proliferatum_43689	1.38722	44	1.38722	1.38722	0.13597	0.00366	0.18862	0.01258
45	F._napiforme_25196	F._mexicanum_53147	1.64259	45	1.64259	1.64259	0.13335	0.00361	0.21904	0.01392
46	F._newnesense_66241	F._acuminatum_F829	0.25381	46	0.25381	0.25381	0.5813	0.01049	0.14754	0.01083
47	F._newnesense_66241	F._acutatum_13308	1.90067	47	1.90067	1.90067	0.11729	0.00335	0.22293	0.01404
48	F._newnesense_66241	F._brevicatenulatum_25447	1.90919	48	1.90919	1.90919	0.15141	0.0039	0.28907	0.01677
49	F._newnesense_66241	F._bulbicola_22947	1.79571	49	1.79571	1.79571	0.14949	0.00388	0.26844	0.01596
50	F._newnesense_66241	F._circinatum_25331	1.87985	50	1.87985	1.87985	0.14282	0.00377	0.26848	0.01597						dS_HK	std_dDHK	dS_SAM4	std_dS_SAM4
51	F._newnesense_66241	F._denticulatum_25311	1.88369	51	1.88369	1.88369	0.14668	0.00383	0.2763	0.01622				F._phyllophilum_13617	F._denticulatum	0.11061	0.00324	0.07122	0.00715
52	F._newnesense_66241	F._dlaminii_13164	1.72793	52	1.72793	1.72793	0.11405	0.00329	0.19707	0.01298				F._phyllophilum_13617	F._napiforme	0.10979	0.00322	0.07648	0.0074
53	F._newnesense_66241	F._proliferatum_43689	2.10948	53	2.10948	2.10948	0.13089	0.00357	0.27611	0.01624				F._phyllophilum_13617	F._proliferatum	0.1198	0.0034	0.16471	0.01162
54	F._newnesense_66241	F._mexicanum_53147	2.01029	54	2.01029	2.01029	0.13601	0.00366	0.27342	0.01619				F._phyllophilum_13617	F._succisae	0.12436	0.00347	0.18357	0.01243
55	F._newnesense_66241	F._napiforme_25196	1.94481	55	1.94481	1.94481	0.15022	0.00389	0.29215	0.01692				F._phyllophilum_13617	F._newnesense	0.13549	0.00366	0.26918	0.01598
56	F._nygamai_66327	F._acuminatum_F829	0.410586	56	0.410586	0.410586	0.58531	0.01054	0.24032	0.01537
57	F._nygamai_66327	F._acutatum_13308	2.56634	57	2.56634	2.56634	0.07921	0.00266	0.20328	0.01323
58	F._nygamai_66327	F._brevicatenulatum_25447	1.22367	58	1.22367	1.22367	0.0659	0.0024	0.08064	0.00768
59	F._nygamai_66327	F._bulbicola_22947	1.49651	59	1.49651	1.49651	0.1176	0.00335	0.17599	0.01209
60	F._nygamai_66327	F._circinatum_25331	1.50216	60	1.50216	1.50216	0.11088	0.00323	0.16656	0.01174
61	F._nygamai_66327	F._denticulatum_25311	1.1943	61	1.1943	1.1943	0.05821	0.00216	0.06952	0.00707
62	F._nygamai_66327	F._dlaminii_13164	2.16088	62	2.16088	2.16088	0.09703	0.00295	0.20967	0.01309
63	F._nygamai_66327	F._proliferatum_43689	1.49429	63	1.49429	1.49429	0.10769	0.00318	0.16092	0.01143
64	F._nygamai_66327	F._mexicanum_53147	1.7603	64	1.7603	1.7603	0.10413	0.00311	0.1833	0.01246
65	F._nygamai_66327	F._napiforme_25196	1.33435	65	1.33435	1.33435	0.06586	0.00241	0.08788	0.00805
66	F._nygamai_66327	F._newnesense_66241	2.20112	66	2.20112	2.20112	0.12147	0.00341	0.26737	0.0159
67	F._phyllophilum_13617	F._acuminatum_F829	0.413556	67	0.413556	0.413556	0.59472	0.01069	0.24595	0.01506
68	F._phyllophilum_13617	F._acutatum_13308	2.27103	68	2.27103	2.27103	0.09416	0.00296	0.21384	0.01371
69	F._phyllophilum_13617	F._brevicatenulatum_25447	0.608884	69	0.608884	0.608884	0.11549	0.00332	0.07032	0.00714
70	F._phyllophilum_13617	F._bulbicola_22947	1.47481	70	1.47481	1.47481	0.12247	0.00345	0.18062	0.01231
71	F._phyllophilum_13617	F._circinatum_25331	1.35193	71	1.35193	1.35193	0.12693	0.00352	0.1716	0.01196
72	F._phyllophilum_13617	F._denticulatum_25311	0.643884	72	0.643884	0.643884	0.11061	0.00324	0.07122	0.00715
73	F._phyllophilum_13617	F._dlaminii_13164	2.21399	73	2.21399	2.21399	0.09818	0.00297	0.21737	0.01386
74	F._phyllophilum_13617	F._proliferatum_43689	1.36994	74	1.36994	1.36994	0.11902	0.00339	0.16305	0.01153
75	F._phyllophilum_13617	F._mexicanum_53147	1.58473	75	1.58473	1.58473	0.11915	0.00338	0.18882	0.0127
76	F._phyllophilum_13617	F._napiforme_25196	0.696603	76	0.696603	0.696603	0.10979	0.00322	0.07648	0.0074
77	F._phyllophilum_13617	F._newnesense_66241	1.98671	77	1.98671	1.98671	0.13549	0.00366	0.26918	0.01598
78	F._phyllophilum_13617	F._nygamai_66327	0.54897	78	0.54897	0.54897	0.09904	0.00304	0.05437	0.00619
79	F._proliferatum_62905	F._acuminatum_F829	0.405136	79	0.405136	0.405136	0.60207	0.01083	0.24392	0.01489
80	F._proliferatum_62905	F._acutatum_13308	2.35106	80	2.35106	2.35106	0.10135	0.00307	0.23828	0.0147
81	F._proliferatum_62905	F._brevicatenulatum_25447	1.28035	81	1.28035	1.28035	0.13865	0.00369	0.17752	0.01215
82	F._proliferatum_62905	F._bulbicola_22947	1.0991	82	1.0991	1.0991	0.13159	0.00359	0.14463	0.0107
83	F._proliferatum_62905	F._circinatum_25331	1.13497	83	1.13497	1.13497	0.12321	0.00344	0.13984	0.0103
84	F._proliferatum_62905	F._denticulatum_25311	1.27993	84	1.27993	1.27993	0.13246	0.00359	0.16954	0.0118
85	F._proliferatum_62905	F._dlaminii_13164	1.99448	85	1.99448	1.99448	0.10501	0.00315	0.20944	0.01349
86	F._proliferatum_62905	F._proliferatum_43689	0.785714	86	0.785714	0.785714	0.00714	0.00077	0.00561	0.00186
87	F._proliferatum_62905	F._mexicanum_53147	1.28562	87	1.28562	1.28562	0.11617	0.00332	0.14935	0.01092
88	F._proliferatum_62905	F._napiforme_25196	1.37981	88	1.37981	1.37981	0.13683	0.00367	0.1888	0.0126
89	F._proliferatum_62905	F._newnesense_66241	2.09135	89	2.09135	2.09135	0.13126	0.00358	0.27451	0.01618
90	F._proliferatum_62905	F._nygamai_66327	1.48878	90	1.48878	1.48878	0.1087	0.00319	0.16183	0.01148
91	F._proliferatum_62905	F._phyllophilum_13617	1.37487	91	1.37487	1.37487	0.1198	0.0034	0.16471	0.01162
92	F._proliferatum_ET1	F._acuminatum_F829	0.410501	92	0.410501	0.410501	0.60224	0.0109	0.24722	0.01495
93	F._proliferatum_ET1	F._acutatum_13308	2.36287	93	2.36287	2.36287	0.10144	0.00307	0.23969	0.01473
94	F._proliferatum_ET1	F._brevicatenulatum_25447	1.27786	94	1.27786	1.27786	0.13874	0.00369	0.17729	0.01213
95	F._proliferatum_ET1	F._bulbicola_22947	1.08106	95	1.08106	1.08106	0.1315	0.00358	0.14216	0.01055
96	F._proliferatum_ET1	F._circinatum_25331	1.1159	96	1.1159	1.1159	0.12312	0.00344	0.13739	0.01045
97	F._proliferatum_ET1	F._denticulatum_25311	1.28346	97	1.28346	1.28346	0.13254	0.00362	0.17011	0.01181
98	F._proliferatum_ET1	F._dlaminii_13164	2.01399	98	2.01399	2.01399	0.1051	0.00314	0.21167	0.01356
99	F._proliferatum_ET1	F._proliferatum_43689	0.763399	99	0.763399	0.763399	0.00765	0.00079	0.00584	0.00186
100	F._proliferatum_ET1	F._mexicanum_53147	1.29055	100	1.29055	1.29055	0.11609	0.00332	0.14982	0.0109
101	F._proliferatum_ET1	F._napiforme_25196	1.37867	101	1.37867	1.37867	0.13674	0.00367	0.18852	0.01258
102	F._proliferatum_ET1	F._newnesense_66241	2.10636	102	2.10636	2.10636	0.13153	0.00359	0.27705	0.01629
103	F._proliferatum_ET1	F._nygamai_66327	1.48648	103	1.48648	1.48648	0.1087	0.00319	0.16158	0.01146
104	F._proliferatum_ET1	F._phyllophilum_13617	1.37184	104	1.37184	1.37184	0.11989	0.0034	0.16447	0.01158
105	F._proliferatum_ET1	F._proliferatum_62905	4.98413	105	4.98413	4.98413	0.00063	0	0.00314	0.00139
106	F._pseudoanthophilum_25211	F._acuminatum_F829	0.445648	106	0.445648	0.445648	0.60081	0.01079	0.26775	0.01584
107	F._pseudoanthophilum_25211	F._acutatum_13308	2.30755	107	2.30755	2.30755	0.10044	0.00305	0.23177	0.01442
108	F._pseudoanthophilum_25211	F._brevicatenulatum_25447	3.06954	108	3.06954	3.06954	0.02387	0.00144	0.07327	0.00726
109	F._pseudoanthophilum_25211	F._bulbicola_22947	1.51056	109	1.51056	1.51056	0.1382	0.00369	0.20876	0.01346
110	F._pseudoanthophilum_25211	F._circinatum_25331	1.5591	110	1.5591	1.5591	0.13028	0.00355	0.20312	0.01326
111	F._pseudoanthophilum_25211	F._denticulatum_25311	1.24429	111	1.24429	1.24429	0.07798	0.00263	0.09703	0.00848
112	F._pseudoanthophilum_25211	F._dlaminii_13164	2.0094	112	2.0094	2.0094	0.1191	0.00334	0.23932	0.01473
113	F._pseudoanthophilum_25211	F._proliferatum_43689	1.47604	113	1.47604	1.47604	0.12732	0.00351	0.18793	0.01256
114	F._pseudoanthophilum_25211	F._mexicanum_53147	1.73138	114	1.73138	1.73138	0.12445	0.00346	0.21547	0.01377
115	F._pseudoanthophilum_25211	F._napiforme_25196	1.29335	115	1.29335	1.29335	0.0752	0.00262	0.09726	0.00845
116	F._pseudoanthophilum_25211	F._newnesense_66241	2.02207	116	2.02207	2.02207	0.1432	0.00377	0.28956	0.0168
117	F._pseudoanthophilum_25211	F._nygamai_66327	1.35447	117	1.35447	1.35447	0.05755	0.00223	0.07795	0.00749
118	F._pseudoanthophilum_25211	F._phyllophilum_13617	0.638271	118	0.638271	0.638271	0.11915	0.00339	0.07605	0.00736
119	F._pseudoanthophilum_25211	F._proliferatum_62905	1.45964	119	1.45964	1.45964	0.12836	0.00352	0.18736	0.01254
120	F._pseudoanthophilum_25211	F._proliferatum_ET1	1.46251	120	1.46251	1.46251	0.12845	0.00353	0.18786	0.01255
121	F._pseudonygamai_13592	F._acuminatum_F829	0.457433	121	0.457433	0.457433	0.59624	0.0107	0.27274	0.01609
122	F._pseudonygamai_13592	F._acutatum_13308	2.44887	122	2.44887	2.44887	0.10228	0.00309	0.25047	0.01515
123	F._pseudonygamai_13592	F._brevicatenulatum_25447	1.65373	123	1.65373	1.65373	0.05695	0.00224	0.09418	0.00834
124	F._pseudonygamai_13592	F._bulbicola_22947	1.47698	124	1.47698	1.47698	0.14099	0.00374	0.20824	0.01334
125	F._pseudonygamai_13592	F._circinatum_25331	1.54244	125	1.54244	1.54244	0.1303	0.00356	0.20098	0.01312
126	F._pseudonygamai_13592	F._denticulatum_25311	1.40969	126	1.40969	1.40969	0.07718	0.00277	0.1088	0.00908
127	F._pseudonygamai_13592	F._dlaminii_13164	2.04103	127	2.04103	2.04103	0.11942	0.00337	0.24374	0.01492
128	F._pseudonygamai_13592	F._proliferatum_43689	1.38597	128	1.38597	1.38597	0.13133	0.00358	0.18202	0.01234
129	F._pseudonygamai_13592	F._mexicanum_53147	1.66461	129	1.66461	1.66461	0.12788	0.00352	0.21287	0.01367
130	F._pseudonygamai_13592	F._napiforme_25196	1.3567	130	1.3567	1.3567	0.07718	0.00265	0.10471	0.00882
131	F._pseudonygamai_13592	F._newnesense_66241	2.06915	131	2.06915	2.06915	0.14678	0.00383	0.30371	0.01738
132	F._pseudonygamai_13592	F._nygamai_66327	1.63592	132	1.63592	1.63592	0.0593	0.00227	0.09701	0.00851
133	F._pseudonygamai_13592	F._phyllophilum_13617	0.641732	133	0.641732	0.641732	0.12192	0.00343	0.07824	0.00747
134	F._pseudonygamai_13592	F._proliferatum_62905	1.38357	134	1.38357	1.38357	0.13223	0.00359	0.18295	0.01239
135	F._pseudonygamai_13592	F._proliferatum_ET1	1.38074	135	1.38074	1.38074	0.13232	0.00359	0.1827	0.01236
136	F._pseudonygamai_13592	F._pseudoanthophilum_25211	2.20867	136	2.20867	2.20867	0.0496	0.00207	0.10955	0.00911
137	F._sarcochroum_20472	F._acuminatum_F829	1.61486	137	1.61486	1.61486	0.51846	0.00943	0.83724	0.04306
138	F._sarcochroum_20472	F._acutatum_13308	1.61081	138	1.61081	1.61081	0.57848	0.01042	0.93182	0.04806
139	F._sarcochroum_20472	F._brevicatenulatum_25447	1.60273	139	1.60273	1.60273	0.58441	0.01049	0.93665	0.0486
140	F._sarcochroum_20472	F._bulbicola_22947	1.52803	140	1.52803	1.52803	0.59171	0.01063	0.90415	0.04649
141	F._sarcochroum_20472	F._circinatum_25331	1.51756	141	1.51756	1.51756	0.59922	0.01074	0.90935	0.04677
142	F._sarcochroum_20472	F._denticulatum_25311	1.62205	142	1.62205	1.62205	0.5823	0.01044	0.94452	0.0489
143	F._sarcochroum_20472	F._dlaminii_13164	1.59955	143	1.59955	1.59955	0.56656	0.01019	0.90624	0.04622
144	F._sarcochroum_20472	F._proliferatum_43689	1.58541	144	1.58541	1.58541	0.58731	0.01054	0.93113	0.04838
145	F._sarcochroum_20472	F._mexicanum_53147	1.58475	145	1.58475	1.58475	0.58769	0.01055	0.93134	0.04812
146	F._sarcochroum_20472	F._napiforme_25196	1.66062	146	1.66062	1.66062	0.58144	0.01048	0.96555	0.05033
147	F._sarcochroum_20472	F._newnesense_66241	1.57832	147	1.57832	1.57832	0.56289	0.01012	0.88842	0.0457
148	F._sarcochroum_20472	F._nygamai_66327	1.61157	148	1.61157	1.61157	0.57465	0.01033	0.92609	0.04774
149	F._sarcochroum_20472	F._phyllophilum_13617	1.65159	149	1.65159	1.65159	0.57292	0.01032	0.94623	0.04907
150	F._sarcochroum_20472	F._proliferatum_62905	1.57888	150	1.57888	1.57888	0.58972	0.0106	0.9311	0.04853
151	F._sarcochroum_20472	F._proliferatum_ET1	1.57937	151	1.57937	1.57937	0.58921	0.01061	0.93058	0.04829
152	F._sarcochroum_20472	F._pseudoanthophilum_25211	1.61568	152	1.61568	1.61568	0.58992	0.01061	0.95312	0.05008
153	F._sarcochroum_20472	F._pseudonygamai_13592	1.55305	153	1.55305	1.55305	0.58966	0.01061	0.91577	0.04692
154	F._secorum_62593	F._acuminatum_F829	0.353919	154	0.353919	0.353919	0.58584	0.01056	0.20734	0.01336
155	F._secorum_62593	F._acutatum_13308	1.70089	155	1.70089	1.70089	0.05824	0.00226	0.09906	0.00864
156	F._secorum_62593	F._brevicatenulatum_25447	2.10479	156	2.10479	2.10479	0.10736	0.00318	0.22597	0.01421
157	F._secorum_62593	F._bulbicola_22947	2.04943	157	2.04943	2.04943	0.11005	0.00324	0.22554	0.01414
158	F._secorum_62593	F._circinatum_25331	2.17771	158	2.17771	2.17771	0.10157	0.00308	0.22119	0.01399
159	F._secorum_62593	F._denticulatum_25311	2.13184	159	2.13184	2.13184	0.10118	0.00307	0.2157	0.01377
160	F._secorum_62593	F._dlaminii_13164	2.19753	160	2.19753	2.19753	0.08566	0.00277	0.18824	0.0126
161	F._secorum_62593	F._proliferatum_43689	2.33737	161	2.33737	2.33737	0.0958	0.00298	0.22392	0.01407
162	F._secorum_62593	F._mexicanum_53147	2.41762	162	2.41762	2.41762	0.09535	0.00297	0.23052	0.0144
163	F._secorum_62593	F._napiforme_25196	2.20997	163	2.20997	2.20997	0.10511	0.00314	0.23229	0.01445
164	F._secorum_62593	F._newnesense_66241	2.01234	164	2.01234	2.01234	0.11506	0.00332	0.23154	0.01439
165	F._secorum_62593	F._nygamai_66327	2.5793	165	2.5793	2.5793	0.07535	0.00259	0.19435	0.01259
166	F._secorum_62593	F._phyllophilum_13617	2.39289	166	2.39289	2.39289	0.08585	0.00282	0.20543	0.01337
167	F._secorum_62593	F._proliferatum_62905	2.32072	167	2.32072	2.32072	0.09622	0.00298	0.2233	0.01405
168	F._secorum_62593	F._proliferatum_ET1	2.32606	168	2.32606	2.32606	0.0963	0.00299	0.224	0.01407
169	F._secorum_62593	F._pseudoanthophilum_25211	2.33554	169	2.33554	2.33554	0.09808	0.00301	0.22907	0.01431
170	F._secorum_62593	F._pseudonygamai_13592	2.38872	170	2.38872	2.38872	0.09984	0.00304	0.23849	0.01469
171	F._secorum_62593	F._sarcochroum_20472	1.62696	171	1.62696	1.62696	0.57318	0.01031	0.93254	0.04836
172	F._subglutinan_66333	F._acuminatum_F829	0.41288	172	0.41288	0.41288	0.59286	0.01068	0.24478	0.01487
173	F._subglutinan_66333	F._acutatum_13308	2.01515	173	2.01515	2.01515	0.11487	0.00331	0.23148	0.01442
174	F._subglutinan_66333	F._brevicatenulatum_25447	1.42755	174	1.42755	1.42755	0.12808	0.00352	0.18284	0.01229
175	F._subglutinan_66333	F._bulbicola_22947	0.914744	175	0.914744	0.914744	0.04117	0.00188	0.03766	0.00502
176	F._subglutinan_66333	F._circinatum_25331	0.464789	176	0.464789	0.464789	0.04473	0.00197	0.02079	0.00376
177	F._subglutinan_66333	F._denticulatum_25311	1.40265	177	1.40265	1.40265	0.12619	0.00347	0.177	0.01217
178	F._subglutinan_66333	F._dlaminii_13164	1.91435	178	1.91435	1.91435	0.11045	0.00315	0.21144	0.01358
179	F._subglutinan_66333	F._proliferatum_43689	1.06097	179	1.06097	1.06097	0.12907	0.00354	0.13694	0.01029
180	F._subglutinan_66333	F._mexicanum_53147	1.14995	180	1.14995	1.14995	0.04635	0.00199	0.0533	0.00612
181	F._subglutinan_66333	F._napiforme_25196	1.49234	181	1.49234	1.49234	0.13383	0.00362	0.19972	0.01312
182	F._subglutinan_66333	F._newnesense_66241	1.81174	182	1.81174	1.81174	0.1473	0.00385	0.26687	0.01591
183	F._subglutinan_66333	F._nygamai_66327	1.42528	183	1.42528	1.42528	0.11637	0.00333	0.16586	0.01167
184	F._subglutinan_66333	F._phyllophilum_13617	1.43436	184	1.43436	1.43436	0.12103	0.00341	0.1736	0.01202
185	F._subglutinan_66333	F._proliferatum_62905	1.05509	185	1.05509	1.05509	0.12925	0.00354	0.13637	0.01026
186	F._subglutinan_66333	F._proliferatum_ET1	1.03693	186	1.03693	1.03693	0.12916	0.00354	0.13393	0.01024
187	F._subglutinan_66333	F._pseudoanthophilum_25211	1.47943	187	1.47943	1.47943	0.13683	0.00367	0.20243	0.0132
188	F._subglutinan_66333	F._pseudonygamai_13592	1.41919	188	1.41919	1.41919	0.13884	0.0037	0.19704	0.01288
189	F._subglutinan_66333	F._sarcochroum_20472	1.53925	189	1.53925	1.53925	0.58478	0.01053	0.90012	0.04595
190	F._subglutinan_66333	F._secorum_62593	2.01404	190	2.01404	2.01404	0.10901	0.00321	0.21955	0.0139
191	F._succisae_13298	F._acuminatum_F829	0.410724	191	0.410724	0.410724	0.59658	0.01072	0.24503	0.01497
192	F._succisae_13298	F._acutatum_13308	2.28452	192	2.28452	2.28452	0.10442	0.00312	0.23855	0.01471
193	F._succisae_13298	F._brevicatenulatum_25447	1.42863	193	1.42863	1.42863	0.13683	0.00366	0.19548	0.0128
194	F._succisae_13298	F._bulbicola_22947	1.15973	194	1.15973	1.15973	0.02692	0.00152	0.03122	0.00458
195	F._succisae_13298	F._circinatum_25331	1.74514	195	1.74514	1.74514	0.02264	0.00136	0.03951	0.00512
196	F._succisae_13298	F._denticulatum_25311	1.45623	196	1.45623	1.45623	0.13044	0.00356	0.18995	0.01267
197	F._succisae_13298	F._dlaminii_13164	1.95707	197	1.95707	1.95707	0.11437	0.00329	0.22383	0.0141
198	F._succisae_13298	F._proliferatum_43689	1.20524	198	1.20524	1.20524	0.11996	0.00339	0.14458	0.01051
199	F._succisae_13298	F._mexicanum_53147	1.8545	199	1.8545	1.8545	0.03512	0.00171	0.06513	0.00684
200	F._succisae_13298	F._napiforme_25196	1.53593	200	1.53593	1.53593	0.13748	0.00368	0.21116	0.01341
201	F._succisae_13298	F._newnesense_66241	1.92195	201	1.92195	1.92195	0.13991	0.00372	0.2689	0.01599
202	F._succisae_13298	F._nygamai_66327	1.6756	202	1.6756	1.6756	0.10789	0.00318	0.18078	0.0123
203	F._succisae_13298	F._phyllophilum_13617	1.47612	203	1.47612	1.47612	0.12436	0.00347	0.18357	0.01243
204	F._succisae_13298	F._proliferatum_62905	1.21254	204	1.21254	1.21254	0.11998	0.00339	0.14548	0.01086
205	F._succisae_13298	F._proliferatum_ET1	1.19274	205	1.19274	1.19274	0.1199	0.00339	0.14301	0.01033
206	F._succisae_13298	F._pseudoanthophilum_25211	1.69347	206	1.69347	1.69347	0.12733	0.00351	0.21563	0.01374
207	F._succisae_13298	F._pseudonygamai_13592	1.60324	207	1.60324	1.60324	0.13013	0.00355	0.20863	0.01373
208	F._succisae_13298	F._sarcochroum_20472	1.53627	208	1.53627	1.53627	0.59237	0.01064	0.91004	0.04677
209	F._succisae_13298	F._secorum_62593	2.26654	209	2.26654	2.26654	0.09931	0.00304	0.22509	0.01414
210	F._succisae_13298	F._subglutinan_66333	1.16628	210	1.16628	1.16628	0.04276	0.00192	0.04987	0.00582
211	F._thapsinum_22049	F._acuminatum_F829	0.461201	211	0.461201	0.461201	0.59421	0.0107	0.27405	0.01604
212	F._thapsinum_22049	F._acutatum_13308	2.44471	212	2.44471	2.44471	0.09478	0.00294	0.23171	0.01433
213	F._thapsinum_22049	F._brevicatenulatum_25447	1.33311	213	1.33311	1.33311	0.07628	0.00261	0.10169	0.0087
214	F._thapsinum_22049	F._bulbicola_22947	1.49263	214	1.49263	1.49263	0.13702	0.00367	0.20452	0.01329
215	F._thapsinum_22049	F._circinatum_25331	1.55074	215	1.55074	1.55074	0.12594	0.00348	0.1953	0.01288
216	F._thapsinum_22049	F._denticulatum_25311	1.35112	216	1.35112	1.35112	0.07066	0.00243	0.09547	0.00842
217	F._thapsinum_22049	F._dlaminii_13164	2.0636	217	2.0636	2.0636	0.11604	0.0033	0.23946	0.01463
218	F._thapsinum_22049	F._proliferatum_43689	1.50228	218	1.50228	1.50228	0.12475	0.00346	0.18741	0.01258
219	F._thapsinum_22049	F._mexicanum_53147	1.72909	219	1.72909	1.72909	0.12207	0.00341	0.21107	0.01374
220	F._thapsinum_22049	F._napiforme_25196	1.53391	220	1.53391	1.53391	0.07344	0.00256	0.11265	0.00927
221	F._thapsinum_22049	F._newnesense_66241	2.09786	221	2.09786	2.09786	0.14041	0.00372	0.29456	0.01695
222	F._thapsinum_22049	F._nygamai_66327	1.53603	222	1.53603	1.53603	0.05343	0.00213	0.08207	0.00779
223	F._thapsinum_22049	F._phyllophilum_13617	0.760519	223	0.760519	0.760519	0.11646	0.00334	0.08857	0.00807
224	F._thapsinum_22049	F._proliferatum_62905	1.49741	224	1.49741	1.49741	0.12561	0.00348	0.18809	0.01251
225	F._thapsinum_22049	F._proliferatum_ET1	1.48385	225	1.48385	1.48385	0.1257	0.00348	0.18652	0.01267
226	F._thapsinum_22049	F._pseudoanthophilum_25211	1.57592	226	1.57592	1.57592	0.06737	0.00243	0.10617	0.00889
227	F._thapsinum_22049	F._pseudonygamai_13592	1.76037	227	1.76037	1.76037	0.06631	0.00241	0.11673	0.00946
228	F._thapsinum_22049	F._sarcochroum_20472	1.61405	228	1.61405	1.61405	0.58762	0.01058	0.94845	0.04947
229	F._thapsinum_22049	F._secorum_62593	2.51039	229	2.51039	2.51039	0.09289	0.00291	0.23319	0.01464
230	F._thapsinum_22049	F._subglutinan_66333	1.46194	230	1.46194	1.46194	0.13426	0.00362	0.19628	0.01291
231	F._thapsinum_22049	F._succisae_13298	1.67181	231	1.67181	1.67181	0.12584	0.00347	0.21038	0.01353
232	F._tjaetaba_66243	F._acuminatum_F829	0.468475	232	0.468475	0.468475	0.59476	0.01072	0.27863	0.01637
233	F._tjaetaba_66243	F._acutatum_13308	2.21229	233	2.21229	2.21229	0.10707	0.00317	0.23687	0.01463
234	F._tjaetaba_66243	F._brevicatenulatum_25447	1.25039	234	1.25039	1.25039	0.07045	0.0025	0.08809	0.00803
235	F._tjaetaba_66243	F._bulbicola_22947	1.46056	235	1.46056	1.46056	0.13744	0.00367	0.20074	0.01313
236	F._tjaetaba_66243	F._circinatum_25331	1.35911	236	1.35911	1.35911	0.14199	0.00375	0.19298	0.01282
237	F._tjaetaba_66243	F._denticulatum_25311	1.51085	237	1.51085	1.51085	0.06959	0.00241	0.10514	0.00889
238	F._tjaetaba_66243	F._dlaminii_13164	2.14508	238	2.14508	2.14508	0.11497	0.00329	0.24662	0.01504
239	F._tjaetaba_66243	F._proliferatum_43689	1.28211	239	1.28211	1.28211	0.1375	0.00368	0.17629	0.01207
240	F._tjaetaba_66243	F._mexicanum_53147	1.5601	240	1.5601	1.5601	0.13462	0.00363	0.21002	0.01354
241	F._tjaetaba_66243	F._napiforme_25196	2.50067	241	2.50067	2.50067	0.03717	0.00178	0.09295	0.00824
242	F._tjaetaba_66243	F._newnesense_66241	1.99517	242	1.99517	1.99517	0.14904	0.00387	0.29736	0.01711
243	F._tjaetaba_66243	F._nygamai_66327	1.43335	243	1.43335	1.43335	0.06519	0.0024	0.09344	0.00826
244	F._tjaetaba_66243	F._phyllophilum_13617	0.738911	244	0.738911	0.738911	0.11115	0.00324	0.08213	0.00762
245	F._tjaetaba_66243	F._proliferatum_62905	1.27941	245	1.27941	1.27941	0.13854	0.0037	0.17725	0.01214
246	F._tjaetaba_66243	F._proliferatum_ET1	1.27815	246	1.27815	1.27815	0.13845	0.00369	0.17696	0.01211
247	F._tjaetaba_66243	F._pseudoanthophilum_25211	1.32107	247	1.32107	1.32107	0.07338	0.00258	0.09694	0.00845
248	F._tjaetaba_66243	F._pseudonygamai_13592	1.37765	248	1.37765	1.37765	0.07748	0.00265	0.10674	0.00893
249	F._tjaetaba_66243	F._sarcochroum_20472	1.67094	249	1.67094	1.67094	0.57609	0.01036	0.96261	0.05014
250	F._tjaetaba_66243	F._secorum_62593	2.19195	250	2.19195	2.19195	0.10581	0.00313	0.23193	0.01444
251	F._tjaetaba_66243	F._subglutinan_66333	1.43952	251	1.43952	1.43952	0.13451	0.00363	0.19363	0.01284
252	F._tjaetaba_66243	F._succisae_13298	1.48602	252	1.48602	1.48602	0.13845	0.00369	0.20574	0.01333
253	F._tjaetaba_66243	F._thapsinum_22049	1.56584	253	1.56584	1.56584	0.07419	0.00258	0.11617	0.00947
254	F._udum_25194	F._acuminatum_F829	0.383658	254	0.383658	0.383658	0.59686	0.01073	0.22899	0.01428
255	F._udum_25194	F._acutatum_13308	1.48733	255	1.48733	1.48733	0.09665	0.003	0.14375	0.01058
256	F._udum_25194	F._brevicatenulatum_25447	2.08158	256	2.08158	2.08158	0.11816	0.00336	0.24596	0.015
257	F._udum_25194	F._bulbicola_22947	1.87151	257	1.87151	1.87151	0.12717	0.0035	0.238	0.01452
258	F._udum_25194	F._circinatum_25331	1.81082	258	1.81082	1.81082	0.13157	0.00359	0.23825	0.01453
259	F._udum_25194	F._denticulatum_25311	2.07571	259	2.07571	2.07571	0.11372	0.00329	0.23605	0.01437
260	F._udum_25194	F._dlaminii_13164	2.00572	260	2.00572	2.00572	0.10137	0.00299	0.20332	0.01322
261	F._udum_25194	F._proliferatum_43689	2.02054	261	2.02054	2.02054	0.12222	0.00344	0.24695	0.01483
262	F._udum_25194	F._mexicanum_53147	1.97314	262	1.97314	1.97314	0.12322	0.00345	0.24313	0.01468
263	F._udum_25194	F._napiforme_25196	2.26322	263	2.26322	2.26322	0.11344	0.00327	0.25674	0.01515
264	F._udum_25194	F._newnesense_66241	1.71603	264	1.71603	1.71603	0.13797	0.0037	0.23676	0.01463
265	F._udum_25194	F._nygamai_66327	2.14587	265	2.14587	2.14587	0.10235	0.00309	0.21963	0.01381
266	F._udum_25194	F._phyllophilum_13617	5.80629	266	5.80629	5.80629	0.03944	0.00184	0.229	0.0142
267	F._udum_25194	F._proliferatum_62905	1.98195	267	1.98195	1.98195	0.123	0.00344	0.24378	0.01469
268	F._udum_25194	F._proliferatum_ET1	1.99155	268	1.99155	1.99155	0.12309	0.00345	0.24514	0.01475
269	F._udum_25194	F._pseudoanthophilum_25211	2.10716	269	2.10716	2.10716	0.12131	0.00342	0.25562	0.01544
270	F._udum_25194	F._pseudonygamai_13592	2.11775	270	2.11775	2.11775	0.12399	0.00346	0.26258	0.01552
271	F._udum_25194	F._sarcochroum_20472	1.5806	271	1.5806	1.5806	0.57394	0.01032	0.90717	0.04645
272	F._udum_25194	F._secorum_62593	1.64596	272	1.64596	1.64596	0.08821	0.00286	0.14519	0.01073
273	F._udum_25194	F._subglutinan_66333	1.82993	273	1.82993	1.82993	0.1263	0.00349	0.23112	0.01422
274	F._udum_25194	F._succisae_13298	1.8703	274	1.8703	1.8703	0.12783	0.00352	0.23908	0.01444
275	F._udum_25194	F._thapsinum_22049	2.10553	275	2.10553	2.10553	0.11836	0.00336	0.24921	0.01489
276	F._udum_25194	F._tjaetaba_66243	2.22044	276	2.22044	2.22044	0.11518	0.0033	0.25575	0.01499
277	F._newnesense_25184	F._acuminatum_F829	0.25337	277	0.25337	0.25337	0.58231	0.01048	0.14754	0.01083
278	F._newnesense_25184	F._acutatum_13308	1.91867	278	1.91867	1.91867	0.11619	0.00333	0.22293	0.01404
279	F._newnesense_25184	F._brevicatenulatum_25447	1.90503	279	1.90503	1.90503	0.15174	0.00391	0.28907	0.01679
280	F._newnesense_25184	F._bulbicola_22947	1.79079	280	1.79079	1.79079	0.1499	0.00389	0.26844	0.01596
281	F._newnesense_25184	F._circinatum_25331	1.88805	281	1.88805	1.88805	0.1422	0.00376	0.26848	0.01597
282	F._newnesense_25184	F._denticulatum_25311	1.88652	282	1.88652	1.88652	0.14646	0.00383	0.2763	0.01624
283	F._newnesense_25184	F._dlaminii_13164	1.73005	283	1.73005	1.73005	0.11391	0.00331	0.19707	0.01297
284	F._newnesense_25184	F._proliferatum_43689	2.1524	284	2.1524	2.1524	0.12828	0.00353	0.27611	0.01624
285	F._newnesense_25184	F._mexicanum_53147	2.03634	285	2.03634	2.03634	0.13427	0.00363	0.27342	0.0162
286	F._newnesense_25184	F._napiforme_25196	1.94533	286	1.94533	1.94533	0.15018	0.00388	0.29215	0.01693
287	F._newnesense_25184	F._newnesense_66241	0.00179533	287	0.00179533	0.00179533	0.00557	0.00066	1e-05	0.00826
288	F._newnesense_25184	F._nygamai_66327	2.17551	288	2.17551	2.17551	0.1229	0.00344	0.26737	0.01569
289	F._newnesense_25184	F._phyllophilum_13617	1.97404	289	1.97404	1.97404	0.13636	0.00367	0.26918	0.01598
290	F._newnesense_25184	F._proliferatum_62905	2.13809	290	2.13809	2.13809	0.12839	0.00353	0.27451	0.01617
291	F._newnesense_25184	F._proliferatum_ET1	2.15352	291	2.15352	2.15352	0.12865	0.00354	0.27705	0.01628
292	F._newnesense_25184	F._pseudoanthophilum_25211	2.034	292	2.034	2.034	0.14236	0.00375	0.28956	0.0168
293	F._newnesense_25184	F._pseudonygamai_13592	2.08363	293	2.08363	2.08363	0.14576	0.00381	0.30371	0.0174
294	F._newnesense_25184	F._sarcochroum_20472	1.57482	294	1.57482	1.57482	0.56414	0.01017	0.88842	0.0458
295	F._newnesense_25184	F._secorum_62593	2.03284	295	2.03284	2.03284	0.1139	0.0033	0.23154	0.0144
296	F._newnesense_25184	F._subglutinan_66333	1.80672	296	1.80672	1.80672	0.14771	0.00385	0.26687	0.01589
297	F._newnesense_25184	F._succisae_13298	1.9425	297	1.9425	1.9425	0.13843	0.0037	0.2689	0.016
298	F._newnesense_25184	F._thapsinum_22049	2.11579	298	2.11579	2.11579	0.13922	0.0037	0.29456	0.01693
299	F._newnesense_25184	F._tjaetaba_66243	1.97871	299	1.97871	1.97871	0.15028	0.00388	0.29736	0.01712
300	F._newnesense_25184	F._udum_25194	1.70638	300	1.70638	1.70638	0.13875	0.0037	0.23676	0.01462
301	F._thapsinum_29148	F._acuminatum_F829	0.463761	301	0.463761	0.463761	0.59453	0.01079	0.27572	0.01616
302	F._thapsinum_29148	F._acutatum_13308	2.44456	302	2.44456	2.44456	0.09542	0.00295	0.23326	0.01445
303	F._thapsinum_29148	F._brevicatenulatum_25447	1.32348	303	1.32348	1.32348	0.07676	0.00262	0.10159	0.0087
304	F._thapsinum_29148	F._bulbicola_22947	1.50095	304	1.50095	1.50095	0.13726	0.00367	0.20602	0.01338
305	F._thapsinum_29148	F._circinatum_25331	1.55414	305	1.55414	1.55414	0.12661	0.00349	0.19677	0.0129
306	F._thapsinum_29148	F._denticulatum_25311	1.36788	306	1.36788	1.36788	0.07073	0.00244	0.09675	0.00848
307	F._thapsinum_29148	F._dlaminii_13164	2.07107	307	2.07107	2.07107	0.11637	0.00333	0.24101	0.01482
308	F._thapsinum_29148	F._proliferatum_43689	1.50278	308	1.50278	1.50278	0.12568	0.00348	0.18887	0.01246
309	F._thapsinum_29148	F._mexicanum_53147	1.72778	309	1.72778	1.72778	0.12255	0.00342	0.21174	0.0136
310	F._thapsinum_29148	F._napiforme_25196	1.54669	310	1.54669	1.54669	0.07368	0.00257	0.11396	0.00933
311	F._thapsinum_29148	F._newnesense_66241	2.10135	311	2.10135	2.10135	0.14099	0.00373	0.29627	0.01701
312	F._thapsinum_29148	F._nygamai_66327	1.54238	312	1.54238	1.54238	0.05404	0.00214	0.08335	0.00785
313	F._thapsinum_29148	F._phyllophilum_13617	0.766593	313	0.766593	0.766593	0.11722	0.00335	0.08986	0.00811
314	F._thapsinum_29148	F._proliferatum_62905	1.49901	314	1.49901	1.49901	0.12645	0.00349	0.18955	0.01263
315	F._thapsinum_29148	F._proliferatum_ET1	1.48554	315	1.48554	1.48554	0.12654	0.00349	0.18798	0.01238
316	F._thapsinum_29148	F._pseudoanthophilum_25211	1.57919	316	1.57919	1.57919	0.06806	0.00244	0.10748	0.00894
317	F._thapsinum_29148	F._pseudonygamai_13592	1.73373	317	1.73373	1.73373	0.06809	0.00245	0.11805	0.00952
318	F._thapsinum_29148	F._sarcochroum_20472	1.61487	318	1.61487	1.61487	0.58845	0.01058	0.95027	0.04942
319	F._thapsinum_29148	F._secorum_62593	2.50968	319	2.50968	2.50968	0.09353	0.00292	0.23473	0.01453
320	F._thapsinum_29148	F._subglutinan_66333	1.46341	320	1.46341	1.46341	0.13513	0.00364	0.19775	0.01301
321	F._thapsinum_29148	F._succisae_13298	1.67727	321	1.67727	1.67727	0.12633	0.00348	0.21189	0.01362
322	F._thapsinum_29148	F._thapsinum_22049	0.51626	322	0.51626	0.51626	0.00246	0.00046	0.00127	0.00078
323	F._thapsinum_29148	F._tjaetaba_66243	1.57367	323	1.57367	1.57367	0.07466	0.00258	0.11749	0.00942
324	F._thapsinum_29148	F._udum_25194	2.11486	324	2.11486	2.11486	0.11858	0.00337	0.25078	0.01536
325	F._thapsinum_29148	F._newnesense_25184	2.11924	325	2.11924	2.11924	0.1398	0.00371	0.29627	0.01697
326	F._mexicanum_47473	F._acuminatum_F829	0.426515	326	0.426515	0.426515	0.59175	0.01064	0.25239	0.01527
327	F._mexicanum_47473	F._acutatum_13308	2.42287	327	2.42287	2.42287	0.10081	0.00306	0.24425	0.01498
328	F._mexicanum_47473	F._brevicatenulatum_25447	1.49271	328	1.49271	1.49271	0.13379	0.00361	0.19971	0.01315
329	F._mexicanum_47473	F._bulbicola_22947	1.29057	329	1.29057	1.29057	0.04677	0.00201	0.06036	0.00653
330	F._mexicanum_47473	F._circinatum_25331	1.18924	330	1.18924	1.18924	0.04069	0.00185	0.04839	0.00581
331	F._mexicanum_47473	F._denticulatum_25311	1.49733	331	1.49733	1.49733	0.12748	0.0035	0.19088	0.01276
332	F._mexicanum_47473	F._dlaminii_13164	1.98592	332	1.98592	1.98592	0.11149	0.00326	0.22141	0.01404
333	F._mexicanum_47473	F._proliferatum_43689	1.29862	333	1.29862	1.29862	0.11543	0.00331	0.1499	0.01088
334	F._mexicanum_47473	F._mexicanum_53147	0.0034965	334	0.0034965	0.0034965	0.00286	0.00049	1e-05	0
335	F._mexicanum_47473	F._napiforme_25196	1.64272	335	1.64272	1.64272	0.13334	0.00361	0.21904	0.01392
336	F._mexicanum_47473	F._newnesense_66241	2.01875	336	2.01875	2.01875	0.13544	0.00365	0.27342	0.01619
337	F._mexicanum_47473	F._nygamai_66327	1.76658	337	1.76658	1.76658	0.10376	0.00311	0.1833	0.01246
338	F._mexicanum_47473	F._phyllophilum_13617	1.58846	338	1.58846	1.58846	0.11887	0.00338	0.18882	0.01269
339	F._mexicanum_47473	F._proliferatum_62905	1.28861	339	1.28861	1.28861	0.1159	0.00332	0.14935	0.01089
340	F._mexicanum_47473	F._proliferatum_ET1	1.29367	340	1.29367	1.29367	0.11581	0.00332	0.14982	0.01089
341	F._mexicanum_47473	F._pseudoanthophilum_25211	1.73068	341	1.73068	1.73068	0.1245	0.00346	0.21547	0.01378
342	F._mexicanum_47473	F._pseudonygamai_13592	1.67892	342	1.67892	1.67892	0.12679	0.0035	0.21287	0.01368
343	F._mexicanum_47473	F._sarcochroum_20472	1.58693	343	1.58693	1.58693	0.58688	0.01057	0.93134	0.048
344	F._mexicanum_47473	F._secorum_62593	2.44428	344	2.44428	2.44428	0.09431	0.00295	0.23052	0.0144
345	F._mexicanum_47473	F._subglutinan_66333	1.14451	345	1.14451	1.14451	0.04657	0.002	0.0533	0.00612
346	F._mexicanum_47473	F._succisae_13298	1.81877	346	1.81877	1.81877	0.03581	0.00172	0.06513	0.00684
347	F._mexicanum_47473	F._thapsinum_22049	1.74452	347	1.74452	1.74452	0.12099	0.0034	0.21107	0.01363
348	F._mexicanum_47473	F._tjaetaba_66243	1.56358	348	1.56358	1.56358	0.13432	0.00363	0.21002	0.01354
349	F._mexicanum_47473	F._udum_25194	1.96358	349	1.96358	1.96358	0.12382	0.00345	0.24313	0.0149
350	F._mexicanum_47473	F._newnesense_25184	2.03786	350	2.03786	2.03786	0.13417	0.00363	0.27342	0.0162
351	F._mexicanum_47473	F._thapsinum_29148	1.74057	351	1.74057	1.74057	0.12165	0.0034	0.21174	0.01388
352	F._guttiforme_53293	F._acuminatum_F829	0.406396	352	0.406396	0.406396	0.59479	0.01073	0.24172	0.01481
353	F._guttiforme_53293	F._acutatum_13308	2.35668	353	2.35668	2.35668	0.10107	0.00307	0.23819	0.01471
354	F._guttiforme_53293	F._brevicatenulatum_25447	1.41501	354	1.41501	1.41501	0.13354	0.00361	0.18896	0.01268
355	F._guttiforme_53293	F._bulbicola_22947	1.07322	355	1.07322	1.07322	0.04589	0.002	0.04925	0.00587
356	F._guttiforme_53293	F._circinatum_25331	1.21366	356	1.21366	1.21366	0.03557	0.00173	0.04317	0.00548
357	F._guttiforme_53293	F._denticulatum_25311	1.41123	357	1.41123	1.41123	0.12752	0.00354	0.17996	0.01231
358	F._guttiforme_53293	F._dlaminii_13164	1.91559	358	1.91559	1.91559	0.11089	0.00322	0.21242	0.01366
359	F._guttiforme_53293	F._proliferatum_43689	1.24027	359	1.24027	1.24027	0.11716	0.00334	0.14531	0.01072
360	F._guttiforme_53293	F._mexicanum_53147	2.1618	360	2.1618	2.1618	0.02571	0.00145	0.05558	0.00634
361	F._guttiforme_53293	F._napiforme_25196	1.53667	361	1.53667	1.53667	0.13336	0.00362	0.20493	0.01333
362	F._guttiforme_53293	F._newnesense_66241	1.97603	362	1.97603	1.97603	0.13515	0.00365	0.26706	0.01591
363	F._guttiforme_53293	F._nygamai_66327	1.64437	363	1.64437	1.64437	0.10404	0.00312	0.17108	0.01193
364	F._guttiforme_53293	F._phyllophilum_13617	1.46108	364	1.46108	1.46108	0.11974	0.0034	0.17495	0.0121
365	F._guttiforme_53293	F._proliferatum_62905	1.24409	365	1.24409	1.24409	0.11754	0.00335	0.14623	0.01071
366	F._guttiforme_53293	F._proliferatum_ET1	1.22391	366	1.22391	1.22391	0.11746	0.00335	0.14376	0.01062
367	F._guttiforme_53293	F._pseudoanthophilum_25211	1.67482	367	1.67482	1.67482	0.1239	0.00345	0.20751	0.01344
368	F._guttiforme_53293	F._pseudonygamai_13592	1.64984	368	1.64984	1.64984	0.124	0.00345	0.20458	0.01333
369	F._guttiforme_53293	F._sarcochroum_20472	1.56319	369	1.56319	1.56319	0.58879	0.01058	0.92039	0.04715
370	F._guttiforme_53293	F._secorum_62593	2.39979	370	2.39979	2.39979	0.0941	0.00295	0.22582	0.01418
371	F._guttiforme_53293	F._subglutinan_66333	0.927819	371	0.927819	0.927819	0.04558	0.00198	0.04229	0.00542
372	F._guttiforme_53293	F._succisae_13298	1.57656	372	1.57656	1.57656	0.03566	0.00173	0.05622	0.00629
373	F._guttiforme_53293	F._thapsinum_22049	1.66517	373	1.66517	1.66517	0.1183	0.00335	0.19699	0.01292
374	F._guttiforme_53293	F._tjaetaba_66243	1.48879	374	1.48879	1.48879	0.13466	0.00364	0.20048	0.01313
375	F._guttiforme_53293	F._udum_25194	1.91287	375	1.91287	1.91287	0.12429	0.00347	0.23775	0.01451
376	F._guttiforme_53293	F._newnesense_25184	1.98543	376	1.98543	1.98543	0.13451	0.00364	0.26706	0.01591
377	F._guttiforme_53293	F._thapsinum_29148	1.66555	377	1.66555	1.66555	0.11915	0.00337	0.19845	0.01299
378	F._guttiforme_53293	F._mexicanum_47473	2.26672	378	2.26672	2.26672	0.02452	0.00141	0.05558	0.00634
379	F._subglutinans_KOD_1611	F._acuminatum_F829	0.408055	379	0.408055	0.408055	0.60036	0.01083	0.24498	0.0149
380	F._subglutinans_KOD_1611	F._acutatum_13308	2.20639	380	2.20639	2.20639	0.10577	0.00314	0.23337	0.01449
381	F._subglutinans_KOD_1611	F._brevicatenulatum_25447	1.34344	381	1.34344	1.34344	0.13627	0.00365	0.18307	0.01233
382	F._subglutinans_KOD_1611	F._bulbicola_22947	0.828778	382	0.828778	0.828778	0.04573	0.00199	0.0379	0.00504
383	F._subglutinans_KOD_1611	F._circinatum_25331	0.57073	383	0.57073	0.57073	0.03683	0.00176	0.02102	0.00381
384	F._subglutinans_KOD_1611	F._denticulatum_25311	1.34835	384	1.34835	1.34835	0.13145	0.00358	0.17724	0.01217
385	F._subglutinans_KOD_1611	F._dlaminii_13164	1.83241	385	1.83241	1.83241	0.11552	0.0033	0.21168	0.0136
386	F._subglutinans_KOD_1611	F._proliferatum_43689	1.14664	386	1.14664	1.14664	0.11961	0.00338	0.13715	0.01024
387	F._subglutinans_KOD_1611	F._mexicanum_53147	1.43385	387	1.43385	1.43385	0.03734	0.00176	0.05354	0.00615
388	F._subglutinans_KOD_1611	F._napiforme_25196	1.46399	388	1.46399	1.46399	0.1372	0.00367	0.20086	0.01313
389	F._subglutinans_KOD_1611	F._newnesense_66241	1.90581	389	1.90581	1.90581	0.14014	0.00372	0.26708	0.01588
390	F._subglutinans_KOD_1611	F._nygamai_66327	1.52778	390	1.52778	1.52778	0.10872	0.00319	0.1661	0.0117
391	F._subglutinans_KOD_1611	F._phyllophilum_13617	1.39284	391	1.39284	1.39284	0.12481	0.00348	0.17384	0.01205
392	F._subglutinans_KOD_1611	F._proliferatum_62905	1.14015	392	1.14015	1.14015	0.1198	0.00338	0.13659	0.01029
393	F._subglutinans_KOD_1611	F._proliferatum_ET1	1.12053	393	1.12053	1.12053	0.11972	0.00338	0.13415	0.01012
394	F._subglutinans_KOD_1611	F._pseudoanthophilum_25211	1.58452	394	1.58452	1.58452	0.1279	0.00352	0.20266	0.01322
395	F._subglutinans_KOD_1611	F._pseudonygamai_13592	1.51664	395	1.51664	1.51664	0.13007	0.00355	0.19727	0.01289
396	F._subglutinans_KOD_1611	F._sarcochroum_20472	1.52135	396	1.52135	1.52135	0.59162	0.01066	0.90006	0.04594
397	F._subglutinans_KOD_1611	F._secorum_62593	2.19298	397	2.19298	2.19298	0.10022	0.00305	0.21978	0.01392
398	F._subglutinans_KOD_1611	F._subglutinan_66333	0.13751	398	0.13751	0.13751	0.01229	0.00104	0.00169	0.00116
399	F._subglutinans_KOD_1611	F._succisae_13298	1.51176	399	1.51176	1.51176	0.03316	0.00166	0.05013	0.00585
400	F._subglutinans_KOD_1611	F._thapsinum_22049	1.56359	400	1.56359	1.56359	0.12573	0.00347	0.19659	0.01278
401	F._subglutinans_KOD_1611	F._tjaetaba_66243	1.40432	401	1.40432	1.40432	0.13806	0.00369	0.19388	0.01286
402	F._subglutinans_KOD_1611	F._udum_25194	1.79847	402	1.79847	1.79847	0.12956	0.00355	0.23301	0.01456
403	F._subglutinans_KOD_1611	F._newnesense_25184	1.92865	403	1.92865	1.92865	0.13848	0.0037	0.26708	0.01589
404	F._subglutinans_KOD_1611	F._thapsinum_29148	1.56698	404	1.56698	1.56698	0.12639	0.00348	0.19805	0.01296
405	F._subglutinans_KOD_1611	F._mexicanum_47473	1.40378	405	1.40378	1.40378	0.03814	0.00178	0.05354	0.00615
406	F._subglutinans_KOD_1611	F._guttiforme_53293	1.13225	406	1.13225	1.13225	0.03758	0.00177	0.04255	0.00544

## Sheet: dS Values SAM5
	TAXON_1	TAXON_2	ds SAM3/ds 13HK		ds SAM3/ds 13HK	ds SAM3/ds 13HK	dS 13HK	SE dS 13HK	dS SAM5	SE dS SAM5
1	F._albosuccineum_20459	F._acuminatum_CS5907	1.76695	1	1.76695	1.76695	0.76662	0.01358	1.35458	0.06993
2	F._avenaceum_Fa05001	F._acuminatum_CS5907	1.65368	2	1.65368	1.65368	0.09601	0.00296	0.15877	0.01007
3	F._avenaceum_Fa05001	F._albosuccineum_20459	1.80545	3	1.80545	1.80545	0.77172	0.01366	1.3933	0.07291
4	F._babinda_25539	F._acuminatum_CS5907	2.63476	4	2.63476	2.63476	0.46276	0.00859	1.21926	0.06
5	F._babinda_25539	F._albosuccineum_20459	1.8161	5	1.8161	1.8161	0.72332	0.01284	1.31362	0.06704
6	F._babinda_25539	F._avenaceum_Fa05001	2.62841	6	2.62841	2.62841	0.47062	0.00873	1.23698	0.06084
7	F._beomiforme_25174	F._acuminatum_CS5907	2.4898	7	2.4898	2.4898	0.58881	0.01063	1.46602	0.07877
8	F._beomiforme_25174	F._albosuccineum_20459	1.74238	8	1.74238	1.74238	0.84353	0.01512	1.46975	0.07802
9	F._beomiforme_25174	F._avenaceum_Fa05001	2.42435	9	2.42435	2.42435	0.58928	0.01064	1.42862	0.07553
10	F._beomiforme_25174	F._babinda_25539	2.15145	10	2.15145	2.15145	0.43149	0.00814	0.92833	0.04142
11	F._concolor_13459	F._acuminatum_CS5907	2.66172	11	2.66172	2.66172	0.49631	0.00915	1.32104	0.06632
12	F._concolor_13459	F._albosuccineum_20459	1.81079	12	1.81079	1.81079	0.77406	0.01378	1.40166	0.07442
13	F._concolor_13459	F._avenaceum_Fa05001	2.52327	13	2.52327	2.52327	0.50597	0.00927	1.2767	0.06315
14	F._concolor_13459	F._babinda_25539	2.57447	14	2.57447	2.57447	0.24332	0.0053	0.62642	0.02764
15	F._concolor_13459	F._beomiforme_25174	2.21539	15	2.21539	2.21539	0.45908	0.00856	1.01704	0.04658
16	F._decemcellulare_13412	F._acuminatum_CS5907	1.67858	16	1.67858	1.67858	0.77798	0.01382	1.3059	0.06646
17	F._decemcellulare_13412	F._albosuccineum_20459	0.681759	17	0.681759	0.681759	0.06184	0.00232	0.04216	0.0047
18	F._decemcellulare_13412	F._avenaceum_Fa05001	1.73512	18	1.73512	1.73512	0.77761	0.01377	1.34925	0.06964
19	F._decemcellulare_13412	F._babinda_25539	1.81759	19	1.81759	1.81759	0.73087	0.01295	1.32842	0.06825
20	F._decemcellulare_13412	F._beomiforme_25174	1.7578	20	1.7578	1.7578	0.83864	0.015	1.47416	0.07908
21	F._decemcellulare_13412	F._concolor_13459	1.77616	21	1.77616	1.77616	0.78369	0.01393	1.39196	0.07347
22	F._denticulatum_25311	F._acuminatum_CS5907	2.17968	22	2.17968	2.17968	0.59371	0.01073	1.2941	0.06504
23	F._denticulatum_25311	F._albosuccineum_20459	1.68736	23	1.68736	1.68736	0.83795	0.01497	1.41392	0.07669
24	F._denticulatum_25311	F._avenaceum_Fa05001	2.16759	24	2.16759	2.16759	0.5939	0.01071	1.28733	0.06466
25	F._denticulatum_25311	F._babinda_25539	1.67533	25	1.67533	1.67533	0.4475	0.00838	0.74971	0.03315
26	F._denticulatum_25311	F._beomiforme_25174	2.64321	26	2.64321	2.64321	0.4073	0.00778	1.07658	0.05013
27	F._denticulatum_25311	F._concolor_13459	0.967672	27	0.967672	0.967672	0.48287	0.00895	0.46726	0.02161
28	F._denticulatum_25311	F._decemcellulare_13412	1.68413	28	1.68413	1.68413	0.85083	0.01524	1.43291	0.07804
29	F._gaditjirrii_45417	F._acuminatum_CS5907	2.16066	29	2.16066	2.16066	0.60817	0.01098	1.31405	0.06655
30	F._gaditjirrii_45417	F._albosuccineum_20459	1.73079	30	1.73079	1.73079	0.85704	0.01544	1.48336	0.08178
31	F._gaditjirrii_45417	F._avenaceum_Fa05001	2.15717	31	2.15717	2.15717	0.5944	0.0107	1.28222	0.06419
32	F._gaditjirrii_45417	F._babinda_25539	1.60644	32	1.60644	1.60644	0.44641	0.00836	0.71713	0.03168
33	F._gaditjirrii_45417	F._beomiforme_25174	2.74124	33	2.74124	2.74124	0.38564	0.00745	1.05713	0.04934
34	F._gaditjirrii_45417	F._concolor_13459	0.935041	34	0.935041	0.935041	0.48692	0.00907	0.45529	0.0211
35	F._gaditjirrii_45417	F._decemcellulare_13412	1.79708	35	1.79708	1.79708	0.83403	0.01493	1.49882	0.08359
36	F._gaditjirrii_45417	F._denticulatum_25311	1.30243	36	1.30243	1.30243	0.16807	0.00418	0.2189	0.0124
37	F._graminum_20692	F._acuminatum_CS5907	1.71679	37	1.71679	1.71679	0.40952	0.00794	0.70306	0.03179
38	F._graminum_20692	F._albosuccineum_20459	1.71026	38	1.71026	1.71026	0.83982	0.01506	1.43631	0.07803
39	F._graminum_20692	F._avenaceum_Fa05001	1.74978	39	1.74978	1.74978	0.42063	0.00799	0.73601	0.03355
40	F._graminum_20692	F._babinda_25539	2.49825	40	2.49825	2.49825	0.53399	0.00973	1.33404	0.06883
41	F._graminum_20692	F._beomiforme_25174	2.58948	41	2.58948	2.58948	0.64324	0.01159	1.66566	0.09643
42	F._graminum_20692	F._concolor_13459	2.47887	42	2.47887	2.47887	0.57348	0.01042	1.42158	0.07493
43	F._graminum_20692	F._decemcellulare_13412	1.74729	43	1.74729	1.74729	0.81983	0.01475	1.43248	0.07775
44	F._graminum_20692	F._denticulatum_25311	2.23298	44	2.23298	2.23298	0.65349	0.01181	1.45923	0.07993
45	F._graminum_20692	F._gaditjirrii_45417	2.24857	45	2.24857	2.24857	0.63416	0.01146	1.42595	0.07617
46	F._heterosporum_20693	F._acuminatum_CS5907	1.80518	46	1.80518	1.80518	0.40842	0.00781	0.73727	0.03365
47	F._heterosporum_20693	F._albosuccineum_20459	1.84834	47	1.84834	1.84834	0.82535	0.01473	1.52553	0.0857
48	F._heterosporum_20693	F._avenaceum_Fa05001	1.79377	48	1.79377	1.79377	0.42404	0.00808	0.76063	0.03485
49	F._heterosporum_20693	F._babinda_25539	2.46541	49	2.46541	2.46541	0.52994	0.00967	1.30652	0.06595
50	F._heterosporum_20693	F._beomiforme_25174	2.51309	50	2.51309	2.51309	0.63702	0.01149	1.60089	0.0902
51	F._heterosporum_20693	F._concolor_13459	2.53659	51	2.53659	2.53659	0.56835	0.01036	1.44167	0.07641
52	F._heterosporum_20693	F._decemcellulare_13412	1.84508	52	1.84508	1.84508	0.80444	0.01432	1.48426	0.08234
53	F._heterosporum_20693	F._denticulatum_25311	2.2382	53	2.2382	2.2382	0.64509	0.01165	1.44384	0.07816
54	F._heterosporum_20693	F._gaditjirrii_45417	2.20641	54	2.20641	2.20641	0.63345	0.01144	1.39765	0.07321
55	F._heterosporum_20693	F._graminum_20692	2.19015	55	2.19015	2.19015	0.12811	0.00351	0.28058	0.01463
56	F._mangifera_MRC7_560	F._acuminatum_CS5907	2.20678	56	2.20678	2.20678	0.60591	0.01096	1.33711	0.06834
57	F._mangifera_MRC7_560	F._albosuccineum_20459	1.64456	57	1.64456	1.64456	0.85733	0.01543	1.40993	0.07561
58	F._mangifera_MRC7_560	F._avenaceum_Fa05001	2.14054	58	2.14054	2.14054	0.60397	0.01091	1.29282	0.06524
59	F._mangifera_MRC7_560	F._babinda_25539	1.61521	59	1.61521	1.61521	0.45368	0.00849	0.73279	0.03221
60	F._mangifera_MRC7_560	F._beomiforme_25174	2.64799	60	2.64799	2.64799	0.39524	0.0076	1.04659	0.04831
61	F._mangifera_MRC7_560	F._concolor_13459	0.94754	61	0.94754	0.94754	0.49085	0.00909	0.4651	0.02149
62	F._mangifera_MRC7_560	F._decemcellulare_13412	1.71125	62	1.71125	1.71125	0.83636	0.01495	1.43122	0.07705
63	F._mangifera_MRC7_560	F._denticulatum_25311	0.899127	63	0.899127	0.899127	0.13522	0.00365	0.12158	0.00853
64	F._mangifera_MRC7_560	F._gaditjirrii_45417	1.52655	64	1.52655	1.52655	0.1518	0.00393	0.23173	0.0128
65	F._mangifera_MRC7_560	F._graminum_20692	2.28981	65	2.28981	2.28981	0.63998	0.01161	1.46543	0.08079
66	F._mangifera_MRC7_560	F._heterosporum_20693	2.29899	66	2.29899	2.29899	0.63113	0.01141	1.45096	0.07974
67	F._mexicanum_53147	F._acuminatum_CS5907	2.21962	67	2.21962	2.21962	0.5918	0.01069	1.31357	0.06622
68	F._mexicanum_53147	F._albosuccineum_20459	1.70534	68	1.70534	1.70534	0.84963	0.01518	1.44891	0.07771
69	F._mexicanum_53147	F._avenaceum_Fa05001	2.20525	69	2.20525	2.20525	0.58927	0.01065	1.29949	0.06497
70	F._mexicanum_53147	F._babinda_25539	1.70338	70	1.70338	1.70338	0.44066	0.00827	0.75061	0.03299
71	F._mexicanum_53147	F._beomiforme_25174	2.76472	71	2.76472	2.76472	0.39154	0.00753	1.0825	0.05035
72	F._mexicanum_53147	F._concolor_13459	0.973031	72	0.973031	0.973031	0.48389	0.00899	0.47084	0.02165
73	F._mexicanum_53147	F._decemcellulare_13412	1.76854	73	1.76854	1.76854	0.82821	0.01481	1.46472	0.07885
74	F._mexicanum_53147	F._denticulatum_25311	1.29018	74	1.29018	1.29018	0.12637	0.00351	0.16304	0.01027
75	F._mexicanum_53147	F._gaditjirrii_45417	1.42644	75	1.42644	1.42644	0.15606	0.00399	0.22261	0.01251
76	F._mexicanum_53147	F._graminum_20692	2.23558	76	2.23558	2.23558	0.62692	0.01131	1.40153	0.07349
77	F._mexicanum_53147	F._heterosporum_20693	2.27106	77	2.27106	2.27106	0.6213	0.01121	1.41101	0.07382
78	F._mexicanum_53147	F._mangifera_MRC7_560	1.4859	78	1.4859	1.4859	0.11916	0.00338	0.17706	0.01077
79	F._newnesense_66241	F._acuminatum_CS5907	2.13297	79	2.13297	2.13297	0.58164	0.0105	1.24062	0.06039
80	F._newnesense_66241	F._albosuccineum_20459	1.67667	80	1.67667	1.67667	0.84351	0.01513	1.41429	0.07614
81	F._newnesense_66241	F._avenaceum_Fa05001	2.1783	81	2.1783	2.1783	0.57309	0.01038	1.24836	0.06107
82	F._newnesense_66241	F._babinda_25539	1.65079	82	1.65079	1.65079	0.42213	0.00801	0.69685	0.03059
83	F._newnesense_66241	F._beomiforme_25174	2.7777	83	2.7777	2.7777	0.36469	0.00713	1.013	0.04636
84	F._newnesense_66241	F._concolor_13459	0.881754	84	0.881754	0.881754	0.45879	0.00858	0.40454	0.01908
85	F._newnesense_66241	F._decemcellulare_13412	1.7211	85	1.7211	1.7211	0.82552	0.01474	1.4208	0.07581
86	F._newnesense_66241	F._denticulatum_25311	1.14727	86	1.14727	1.14727	0.1466	0.00383	0.16819	0.01054
87	F._newnesense_66241	F._gaditjirrii_45417	1.14932	87	1.14932	1.14932	0.12068	0.00344	0.1387	0.00935
88	F._newnesense_66241	F._graminum_20692	2.28871	88	2.28871	2.28871	0.61553	0.01112	1.40877	0.07396
89	F._newnesense_66241	F._heterosporum_20693	2.28228	89	2.28228	2.28228	0.60975	0.01106	1.39162	0.07209
90	F._newnesense_66241	F._mangifera_MRC7_560	1.44519	90	1.44519	1.44519	0.13201	0.0036	0.19078	0.01118
91	F._newnesense_66241	F._mexicanum_53147	1.33921	91	1.33921	1.33921	0.13617	0.00367	0.18236	0.01109
92	F._nurragi_36452	F._acuminatum_CS5907	2.43839	92	2.43839	2.43839	0.2902	0.00601	0.70762	0.03126
93	F._nurragi_36452	F._albosuccineum_20459	1.57262	93	1.57262	1.57262	0.76862	0.01361	1.20875	0.06032
94	F._nurragi_36452	F._avenaceum_Fa05001	2.47783	94	2.47783	2.47783	0.30134	0.00618	0.74667	0.03321
95	F._nurragi_36452	F._babinda_25539	2.33779	95	2.33779	2.33779	0.43643	0.00818	1.02028	0.04698
96	F._nurragi_36452	F._beomiforme_25174	2.44374	96	2.44374	2.44374	0.55603	0.01005	1.35879	0.06882
97	F._nurragi_36452	F._concolor_13459	2.37007	97	2.37007	2.37007	0.47472	0.00876	1.12512	0.05311
98	F._nurragi_36452	F._decemcellulare_13412	1.65873	98	1.65873	1.65873	0.7472	0.01318	1.2394	0.06288
99	F._nurragi_36452	F._denticulatum_25311	2.08365	99	2.08365	2.08365	0.58447	0.01058	1.21783	0.05958
100	F._nurragi_36452	F._gaditjirrii_45417	2.07684	100	2.07684	2.07684	0.56921	0.01029	1.18216	0.05697
101	F._nurragi_36452	F._graminum_20692	2.43389	101	2.43389	2.43389	0.35555	0.007	0.86537	0.04005
102	F._nurragi_36452	F._heterosporum_20693	2.53359	102	2.53359	2.53359	0.35503	0.00697	0.8995	0.04226
103	F._nurragi_36452	F._mangifera_MRC7_560	2.21593	103	2.21593	2.21593	0.57161	0.01034	1.26665	0.06362
104	F._nurragi_36452	F._mexicanum_53147	2.20869	104	2.20869	2.20869	0.5627	0.0103	1.24283	0.06132
105	F._nurragi_36452	F._newnesense_66241	2.14273	105	2.14273	2.14273	0.54004	0.00984	1.15716	0.05512
106	F._pseudocircinatum_36939	F._acuminatum_CS5907	2.19067	106	2.19067	2.19067	0.5967	0.01078	1.30717	0.0662
107	F._pseudocircinatum_36939	F._albosuccineum_20459	1.7113	107	1.7113	1.7113	0.84579	0.01516	1.4474	0.07914
108	F._pseudocircinatum_36939	F._avenaceum_Fa05001	2.19315	108	2.19315	2.19315	0.59684	0.0108	1.30896	0.06602
109	F._pseudocircinatum_36939	F._babinda_25539	1.6712	109	1.6712	1.6712	0.4535	0.00853	0.75789	0.03343
110	F._pseudocircinatum_36939	F._beomiforme_25174	2.64858	110	2.64858	2.64858	0.40624	0.00784	1.07596	0.05007
111	F._pseudocircinatum_36939	F._concolor_13459	0.946741	111	0.946741	0.946741	0.48987	0.00907	0.46378	0.02146
112	F._pseudocircinatum_36939	F._decemcellulare_13412	1.74271	112	1.74271	1.74271	0.8525	0.01532	1.48566	0.08198
113	F._pseudocircinatum_36939	F._denticulatum_25311	1.75345	113	1.75345	1.75345	0.05942	0.00224	0.10419	0.0078
114	F._pseudocircinatum_36939	F._gaditjirrii_45417	1.35474	114	1.35474	1.35474	0.17035	0.00424	0.23078	0.01282
115	F._pseudocircinatum_36939	F._graminum_20692	2.21748	115	2.21748	2.21748	0.65637	0.01191	1.45549	0.07946
116	F._pseudocircinatum_36939	F._heterosporum_20693	2.18835	116	2.18835	2.18835	0.64837	0.01167	1.41886	0.0757
117	F._pseudocircinatum_36939	F._mangifera_MRC7_560	1.00239	117	1.00239	1.00239	0.13784	0.00368	0.13817	0.00923
118	F._pseudocircinatum_36939	F._mexicanum_53147	1.32082	118	1.32082	1.32082	0.13238	0.0036	0.17485	0.01061
119	F._pseudocircinatum_36939	F._newnesense_66241	1.23488	119	1.23488	1.23488	0.14935	0.00388	0.18443	0.01107
120	F._pseudocircinatum_36939	F._nurragi_36452	2.08434	120	2.08434	2.08434	0.59116	0.0107	1.23218	0.06071
121	F._sterilihyphosum_25623	F._acuminatum_CS5907	2.27767	121	2.27767	2.27767	0.5861	0.01062	1.33494	0.06796
122	F._sterilihyphosum_25623	F._albosuccineum_20459	1.713	122	1.713	1.713	0.84212	0.01505	1.44255	0.07744
123	F._sterilihyphosum_25623	F._avenaceum_Fa05001	2.22118	123	2.22118	2.22118	0.58743	0.0106	1.30479	0.06559
124	F._sterilihyphosum_25623	F._babinda_25539	1.73516	124	1.73516	1.73516	0.44178	0.00831	0.76656	0.03377
125	F._sterilihyphosum_25623	F._beomiforme_25174	2.76768	125	2.76768	2.76768	0.39781	0.00765	1.10101	0.05144
126	F._sterilihyphosum_25623	F._concolor_13459	0.997722	126	0.997722	0.997722	0.47413	0.00881	0.47305	0.02177
127	F._sterilihyphosum_25623	F._decemcellulare_13412	1.71193	127	1.71193	1.71193	0.84721	0.01513	1.45036	0.07854
128	F._sterilihyphosum_25623	F._denticulatum_25311	1.35368	128	1.35368	1.35368	0.12155	0.00343	0.16454	0.01026
129	F._sterilihyphosum_25623	F._gaditjirrii_45417	1.38679	129	1.38679	1.38679	0.16381	0.00412	0.22717	0.01266
130	F._sterilihyphosum_25623	F._graminum_20692	2.19557	130	2.19557	2.19557	0.64682	0.01166	1.42014	0.07548
131	F._sterilihyphosum_25623	F._heterosporum_20693	2.27402	131	2.27402	2.27402	0.63788	0.01152	1.45055	0.07759
132	F._sterilihyphosum_25623	F._mangifera_MRC7_560	1.42688	132	1.42688	1.42688	0.12678	0.00351	0.1809	0.01092
133	F._sterilihyphosum_25623	F._mexicanum_53147	1.17605	133	1.17605	1.17605	0.03607	0.00175	0.04242	0.00484
134	F._sterilihyphosum_25623	F._newnesense_66241	1.31023	134	1.31023	1.31023	0.1418	0.00377	0.18579	0.01104
135	F._sterilihyphosum_25623	F._nurragi_36452	2.20036	135	2.20036	2.20036	0.57687	0.01045	1.26932	0.06305
136	F._sterilihyphosum_25623	F._pseudocircinatum_36939	1.37412	136	1.37412	1.37412	0.12766	0.00352	0.17542	0.01068
137	F._tricinctum_25481	F._acuminatum_CS5907	1.87887	137	1.87887	1.87887	0.06134	0.00224	0.11525	0.00836
138	F._tricinctum_25481	F._albosuccineum_20459	1.74392	138	1.74392	1.74392	0.77343	0.01372	1.3488	0.06919
139	F._tricinctum_25481	F._avenaceum_Fa05001	1.57704	139	1.57704	1.57704	0.10585	0.00313	0.16693	0.01046
140	F._tricinctum_25481	F._babinda_25539	2.59332	140	2.59332	2.59332	0.46348	0.00862	1.20195	0.05877
141	F._tricinctum_25481	F._beomiforme_25174	2.57868	141	2.57868	2.57868	0.58426	0.01057	1.50662	0.08204
142	F._tricinctum_25481	F._concolor_13459	2.53898	142	2.53898	2.53898	0.50562	0.00925	1.28376	0.06362
143	F._tricinctum_25481	F._decemcellulare_13412	1.72616	143	1.72616	1.72616	0.75395	0.01335	1.30144	0.06537
144	F._tricinctum_25481	F._denticulatum_25311	2.10678	144	2.10678	2.10678	0.59816	0.01077	1.26019	0.0625
145	F._tricinctum_25481	F._gaditjirrii_45417	2.19343	145	2.19343	2.19343	0.58358	0.01053	1.28004	0.06358
146	F._tricinctum_25481	F._graminum_20692	1.80139	146	1.80139	1.80139	0.39847	0.00765	0.7178	0.03251
147	F._tricinctum_25481	F._heterosporum_20693	1.88175	147	1.88175	1.88175	0.4001	0.00768	0.75289	0.03454
148	F._tricinctum_25481	F._mangifera_MRC7_560	2.25224	148	2.25224	2.25224	0.58568	0.01059	1.31909	0.06715
149	F._tricinctum_25481	F._mexicanum_53147	2.28015	149	2.28015	2.28015	0.57384	0.01038	1.30844	0.06568
150	F._tricinctum_25481	F._newnesense_66241	2.16795	150	2.16795	2.16795	0.56319	0.01023	1.22097	0.05919
151	F._tricinctum_25481	F._nurragi_36452	2.60149	151	2.60149	2.60149	0.27834	0.00582	0.7241	0.03213
152	F._tricinctum_25481	F._pseudocircinatum_36939	2.13354	152	2.13354	2.13354	0.60335	0.01093	1.28727	0.06452
153	F._tricinctum_25481	F._sterilihyphosum_25623	2.24164	153	2.24164	2.24164	0.59171	0.01073	1.3264	0.06707
154	F._tupiense_53984	F._acuminatum_CS5907	2.2203	154	2.2203	2.2203	0.60839	0.0109	1.35081	0.06963
155	F._tupiense_53984	F._albosuccineum_20459	1.68461	155	1.68461	1.68461	0.8585	0.01537	1.44624	0.07832
156	F._tupiense_53984	F._avenaceum_Fa05001	2.22788	156	2.22788	2.22788	0.60571	0.01084	1.34945	0.06927
157	F._tupiense_53984	F._babinda_25539	1.62422	157	1.62422	1.62422	0.4571	0.0085	0.74243	0.03276
158	F._tupiense_53984	F._beomiforme_25174	2.65607	158	2.65607	2.65607	0.41003	0.00781	1.08907	0.05094
159	F._tupiense_53984	F._concolor_13459	0.948002	159	0.948002	0.948002	0.49598	0.00909	0.47019	0.02174
160	F._tupiense_53984	F._decemcellulare_13412	1.69266	160	1.69266	1.69266	0.86872	0.01556	1.47045	0.08063
161	F._tupiense_53984	F._denticulatum_25311	1.25908	161	1.25908	1.25908	0.13274	0.00361	0.16713	0.01041
162	F._tupiense_53984	F._gaditjirrii_45417	1.27744	162	1.27744	1.27744	0.17813	0.00432	0.22755	0.01269
163	F._tupiense_53984	F._graminum_20692	2.15921	163	2.15921	2.15921	0.66684	0.01196	1.43985	0.0772
164	F._tupiense_53984	F._heterosporum_20693	2.20496	164	2.20496	2.20496	0.65647	0.01179	1.44749	0.07774
165	F._tupiense_53984	F._mangifera_MRC7_560	1.31156	165	1.31156	1.31156	0.13991	0.00384	0.1835	0.01107
166	F._tupiense_53984	F._mexicanum_53147	1.084	166	1.084	1.084	0.05024	0.00197	0.05446	0.00556
167	F._tupiense_53984	F._newnesense_66241	1.1725	167	1.1725	1.1725	0.15478	0.00395	0.18148	0.01094
168	F._tupiense_53984	F._nurragi_36452	2.11812	168	2.11812	2.11812	0.59298	0.01066	1.256	0.06272
169	F._tupiense_53984	F._pseudocircinatum_36939	1.28444	169	1.28444	1.28444	0.13989	0.00367	0.17968	0.01075
170	F._tupiense_53984	F._sterilihyphosum_25623	1.53512	170	1.53512	1.53512	0.0373	0	0.05726	0.00648
171	F._tupiense_53984	F._tricinctum_25481	2.193	171	2.193	2.193	0.61037	0.01096	1.33854	0.06852
172	F._udum_25194	F._acuminatum_CS5907	2.17584	172	2.17584	2.17584	0.59725	0.0108	1.29952	0.06605
173	F._udum_25194	F._albosuccineum_20459	1.68108	173	1.68108	1.68108	0.85325	0.0153	1.43438	0.07784
174	F._udum_25194	F._avenaceum_Fa05001	2.17638	174	2.17638	2.17638	0.59311	0.01069	1.29083	0.06495
175	F._udum_25194	F._babinda_25539	1.70675	175	1.70675	1.70675	0.44941	0.00841	0.76703	0.0341
176	F._udum_25194	F._beomiforme_25174	2.78759	176	2.78759	2.78759	0.39197	0.00755	1.09265	0.05141
177	F._udum_25194	F._concolor_13459	0.954202	177	0.954202	0.954202	0.48714	0.00899	0.46483	0.02151
178	F._udum_25194	F._decemcellulare_13412	1.68645	178	1.68645	1.68645	0.85797	0.0154	1.44692	0.07949
179	F._udum_25194	F._denticulatum_25311	0.989996	179	0.989996	0.989996	0.11295	0.00328	0.11182	0.0081
180	F._udum_25194	F._gaditjirrii_45417	1.43715	180	1.43715	1.43715	0.15768	0.00403	0.22661	0.01257
181	F._udum_25194	F._graminum_20692	2.2492	181	2.2492	2.2492	0.65258	0.01178	1.46778	0.08092
182	F._udum_25194	F._heterosporum_20693	2.28343	182	2.28343	2.28343	0.64108	0.01154	1.46386	0.0804
183	F._udum_25194	F._mangifera_MRC7_560	1.02223	183	1.02223	1.02223	0.12687	0.00352	0.12969	0.00892
184	F._udum_25194	F._mexicanum_53147	1.39888	184	1.39888	1.39888	0.12272	0.00345	0.17167	0.01058
185	F._udum_25194	F._newnesense_66241	1.27552	185	1.27552	1.27552	0.13814	0.00371	0.1762	0.01068
186	F._udum_25194	F._nurragi_36452	2.18809	186	2.18809	2.18809	0.5803	0.0105	1.26975	0.06407
187	F._udum_25194	F._pseudocircinatum_36939	1.16677	187	1.16677	1.16677	0.10895	0.0032	0.12712	0.00876
188	F._udum_25194	F._sterilihyphosum_25623	1.47245	188	1.47245	1.47245	0.11978	0.0034	0.17637	0.01074
189	F._udum_25194	F._tricinctum_25481	2.12743	189	2.12743	2.12743	0.60051	0.01083	1.27754	0.06423
190	F._udum_25194	F._tupiense_53984	1.33748	190	1.33748	1.33748	0.13272	0.00349	0.17751	0.01082
191	F._newnesense_25184	F._acuminatum_CS5907	2.12708	191	2.12708	2.12708	0.58249	0.01052	1.239	0.06062
192	F._newnesense_25184	F._albosuccineum_20459	1.69809	192	1.69809	1.69809	0.84208	0.01518	1.42993	0.07706
193	F._newnesense_25184	F._avenaceum_Fa05001	2.15744	193	2.15744	2.15744	0.57392	0.01036	1.2382	0.06074
194	F._newnesense_25184	F._babinda_25539	1.66156	194	1.66156	1.66156	0.42315	0.00802	0.70309	0.03092
195	F._newnesense_25184	F._beomiforme_25174	2.75948	195	2.75948	2.75948	0.36591	0.00714	1.00972	0.04628
196	F._newnesense_25184	F._concolor_13459	0.903124	196	0.903124	0.903124	0.45935	0.00855	0.41485	0.01944
197	F._newnesense_25184	F._decemcellulare_13412	1.75213	197	1.75213	1.75213	0.82163	0.01466	1.4396	0.07767
198	F._newnesense_25184	F._denticulatum_25311	1.17021	198	1.17021	1.17021	0.14647	0.00383	0.1714	0.01048
199	F._newnesense_25184	F._gaditjirrii_45417	1.20154	199	1.20154	1.20154	0.11809	0.00338	0.14189	0.0094
200	F._newnesense_25184	F._graminum_20692	2.28234	200	2.28234	2.28234	0.612	0.01107	1.39679	0.07319
201	F._newnesense_25184	F._heterosporum_20693	2.25574	201	2.25574	2.25574	0.60953	0.01101	1.37494	0.07117
202	F._newnesense_25184	F._mangifera_MRC7_560	1.48473	202	1.48473	1.48473	0.12902	0.00356	0.19156	0.01122
203	F._newnesense_25184	F._mexicanum_53147	1.36332	203	1.36332	1.36332	0.13451	0.00365	0.18338	0.011
204	F._newnesense_25184	F._newnesense_66241	4.34901	204	4.34901	4.34901	0.00553	0.00066	0.02405	0.00351
205	F._newnesense_25184	F._nurragi_36452	2.16226	205	2.16226	2.16226	0.5392	0.0098	1.16589	0.05601
206	F._newnesense_25184	F._pseudocircinatum_36939	1.24963	206	1.24963	1.24963	0.15006	0.00388	0.18752	0.01141
207	F._newnesense_25184	F._sterilihyphosum_25623	1.3331	207	1.3331	1.3331	0.14221	0.00378	0.18958	0.01114
208	F._newnesense_25184	F._tricinctum_25481	2.17323	208	2.17323	2.17323	0.56099	0.01017	1.21916	0.0593
209	F._newnesense_25184	F._tupiense_53984	1.18504	209	1.18504	1.18504	0.15532	0.00396	0.18406	0.01115
210	F._newnesense_25184	F._udum_25194	1.29185	210	1.29185	1.29185	0.13901	0.00372	0.17958	0.01087
211	F._babinda_25533	F._acuminatum_CS5907	2.63351	211	2.63351	2.63351	0.46105	0.00857	1.21418	0.06018
212	F._babinda_25533	F._albosuccineum_20459	1.77172	212	1.77172	1.77172	0.72099	0.01281	1.27739	0.06497
213	F._babinda_25533	F._avenaceum_Fa05001	2.66881	213	2.66881	2.66881	0.46892	0.0087	1.25146	0.06217
214	F._babinda_25533	F._babinda_25539	7.42907	214	7.42907	7.42907	0.01445	0.00108	0.10735	0.008
215	F._babinda_25533	F._beomiforme_25174	2.09628	215	2.09628	2.09628	0.43635	0.00822	0.91471	0.04077
216	F._babinda_25533	F._concolor_13459	2.62231	216	2.62231	2.62231	0.24356	0.00644	0.63869	0.02826
217	F._babinda_25533	F._decemcellulare_13412	1.77315	217	1.77315	1.77315	0.7325	0.01301	1.29883	0.06676
218	F._babinda_25533	F._denticulatum_25311	1.70166	218	1.70166	1.70166	0.4466	0.00837	0.75996	0.0336
219	F._babinda_25533	F._gaditjirrii_45417	1.56414	219	1.56414	1.56414	0.44953	0.00842	0.70313	0.03107
220	F._babinda_25533	F._graminum_20692	2.52033	220	2.52033	2.52033	0.53766	0.00981	1.35508	0.07127
221	F._babinda_25533	F._heterosporum_20693	2.49851	221	2.49851	2.49851	0.53401	0.00977	1.33423	0.06864
222	F._babinda_25533	F._mangifera_MRC7_560	1.62828	222	1.62828	1.62828	0.45537	0.00853	0.74147	0.0327
223	F._babinda_25533	F._mexicanum_53147	1.70378	223	1.70378	1.70378	0.4443	0.00835	0.75699	0.0333
224	F._babinda_25533	F._newnesense_66241	1.63499	224	1.63499	1.63499	0.4255	0.00805	0.69569	0.03061
225	F._babinda_25533	F._nurragi_36452	2.31605	225	2.31605	2.31605	0.43816	0.00822	1.0148	0.04697
226	F._babinda_25533	F._pseudocircinatum_36939	1.70957	226	1.70957	1.70957	0.44135	0.00832	0.75452	0.03327
227	F._babinda_25533	F._sterilihyphosum_25623	1.73269	227	1.73269	1.73269	0.44136	0.0083	0.76474	0.03379
228	F._babinda_25533	F._tricinctum_25481	2.58616	228	2.58616	2.58616	0.46547	0.00864	1.20378	0.05949
229	F._babinda_25533	F._tupiense_53984	1.62792	229	1.62792	1.62792	0.45501	0.00847	0.74072	0.03276
230	F._babinda_25533	F._udum_25194	1.78837	230	1.78837	1.78837	0.44029	0.00837	0.7874	0.03505
231	F._babinda_25533	F._newnesense_25184	1.6404	231	1.6404	1.6404	0.42645	0.00808	0.69955	0.03082
232	F._mexicanum_47473	F._acuminatum_CS5907	2.21771	232	2.21771	2.21771	0.59231	0.01071	1.31357	0.06632
233	F._mexicanum_47473	F._albosuccineum_20459	1.705	233	1.705	1.705	0.8498	0.0152	1.44891	0.07795
234	F._mexicanum_47473	F._avenaceum_Fa05001	2.20462	234	2.20462	2.20462	0.58944	0.01064	1.29949	0.06527
235	F._mexicanum_47473	F._babinda_25539	1.70384	235	1.70384	1.70384	0.44054	0.00829	0.75061	0.03292
236	F._mexicanum_47473	F._beomiforme_25174	2.76113	236	2.76113	2.76113	0.39205	0.00754	1.0825	0.05024
237	F._mexicanum_47473	F._concolor_13459	0.971886	237	0.971886	0.971886	0.48446	0.00896	0.47084	0.02167
238	F._mexicanum_47473	F._decemcellulare_13412	1.77374	238	1.77374	1.77374	0.82578	0.01474	1.46472	0.07914
239	F._mexicanum_47473	F._denticulatum_25311	1.2858	239	1.2858	1.2858	0.1268	0.00351	0.16304	0.01021
240	F._mexicanum_47473	F._gaditjirrii_45417	1.43084	240	1.43084	1.43084	0.15558	0.00399	0.22261	0.01258
241	F._mexicanum_47473	F._graminum_20692	2.22663	241	2.22663	2.22663	0.62944	0.01136	1.40153	0.07343
242	F._mexicanum_47473	F._heterosporum_20693	2.27219	242	2.27219	2.27219	0.62099	0.01118	1.41101	0.07418
243	F._mexicanum_47473	F._mangifera_MRC7_560	1.48928	243	1.48928	1.48928	0.11889	0.00338	0.17706	0.01078
244	F._mexicanum_47473	F._mexicanum_53147	0.00347222	244	0.00347222	0.00347222	0.00288	0.00049	1e-05	0
245	F._mexicanum_47473	F._newnesense_66241	1.34484	245	1.34484	1.34484	0.1356	0.00367	0.18236	0.01139
246	F._mexicanum_47473	F._nurragi_36452	2.21511	246	2.21511	2.21511	0.56107	0.01021	1.24283	0.06127
247	F._mexicanum_47473	F._pseudocircinatum_36939	1.31922	247	1.31922	1.31922	0.13254	0.00361	0.17485	0.01061
248	F._mexicanum_47473	F._sterilihyphosum_25623	1.17899	248	1.17899	1.17899	0.03598	0.00174	0.04242	0.00473
249	F._mexicanum_47473	F._tricinctum_25481	2.28469	249	2.28469	2.28469	0.5727	0.01037	1.30844	0.06545
250	F._mexicanum_47473	F._tupiense_53984	1.08056	250	1.08056	1.08056	0.0504	0.00188	0.05446	0.00556
251	F._mexicanum_47473	F._udum_25194	1.39196	251	1.39196	1.39196	0.12333	0.00346	0.17167	0.01057
252	F._mexicanum_47473	F._newnesense_25184	1.36443	252	1.36443	1.36443	0.1344	0.00365	0.18338	0.01107
253	F._mexicanum_47473	F._babinda_25533	1.70489	253	1.70489	1.70489	0.44401	0.00837	0.75699	0.03328
254	Fusarium_sp._52700	F._acuminatum_CS5907	2.12133	254	2.12133	2.12133	0.61582	0.01112	1.30636	0.06555
255	Fusarium_sp._52700	F._albosuccineum_20459	1.77939	255	1.77939	1.77939	0.86167	0.01545	1.53325	0.08479
256	Fusarium_sp._52700	F._avenaceum_Fa05001	2.0868	256	2.0868	2.0868	0.61531	0.01108	1.28403	0.06419
257	Fusarium_sp._52700	F._babinda_25539	1.72799	257	1.72799	1.72799	0.46432	0.00866	0.80234	0.03546
258	Fusarium_sp._52700	F._beomiforme_25174	2.63182	258	2.63182	2.63182	0.41189	0.00784	1.08402	0.05028
259	Fusarium_sp._52700	F._concolor_13459	1.0015	259	1.0015	1.0015	0.50008	0.00925	0.50083	0.02278
260	Fusarium_sp._52700	F._decemcellulare_13412	1.80245	260	1.80245	1.80245	0.84568	0.01519	1.5243	0.08489
261	Fusarium_sp._52700	F._denticulatum_25311	1.38375	261	1.38375	1.38375	0.14903	0.00387	0.20622	0.01192
262	Fusarium_sp._52700	F._gaditjirrii_45417	1.61254	262	1.61254	1.61254	0.17008	0.00421	0.27426	0.01443
263	Fusarium_sp._52700	F._graminum_20692	2.18723	263	2.18723	2.18723	0.6445	0.01163	1.40967	0.0755
264	Fusarium_sp._52700	F._heterosporum_20693	2.22816	264	2.22816	2.22816	0.64271	0.0116	1.43206	0.07681
265	Fusarium_sp._52700	F._mangifera_MRC7_560	1.66128	265	1.66128	1.66128	0.141	0.00374	0.23424	0.01296
266	Fusarium_sp._52700	F._mexicanum_53147	1.7771	266	1.7771	1.7771	0.1271	0.00351	0.22587	0.01256
267	Fusarium_sp._52700	F._newnesense_66241	1.43689	267	1.43689	1.43689	0.1507	0.0039	0.21654	0.01228
268	Fusarium_sp._52700	F._nurragi_36452	2.11135	268	2.11135	2.11135	0.58058	0.01049	1.22581	0.06001
269	Fusarium_sp._52700	F._pseudocircinatum_36939	1.44636	269	1.44636	1.44636	0.15297	0.00394	0.22125	0.01253
270	Fusarium_sp._52700	F._sterilihyphosum_25623	1.66652	270	1.66652	1.66652	0.13758	0.0037	0.22928	0.01277
271	Fusarium_sp._52700	F._tricinctum_25481	2.16893	271	2.16893	2.16893	0.59522	0.01075	1.29099	0.06457
272	Fusarium_sp._52700	F._tupiense_53984	1.48818	272	1.48818	1.48818	0.15105	0.00389	0.22479	0.01268
273	Fusarium_sp._52700	F._udum_25194	1.51473	273	1.51473	1.51473	0.14328	0.00379	0.21703	0.01239
274	Fusarium_sp._52700	F._newnesense_25184	1.47968	274	1.47968	1.47968	0.1491	0.00388	0.22062	0.01252
275	Fusarium_sp._52700	F._babinda_25533	1.73082	275	1.73082	1.73082	0.46694	0.00876	0.80819	0.03582
276	Fusarium_sp._52700	F._mexicanum_47473	1.76007	276	1.76007	1.76007	0.12833	0.00353	0.22587	0.0126
277	F._austroafricanum_53441	F._acuminatum_CS5907	2.36233	277	2.36233	2.36233	0.52182	0.00953	1.23271	0.06053
278	F._austroafricanum_53441	F._albosuccineum_20459	1.6137	278	1.6137	1.6137	0.79001	0.01406	1.27484	0.06499
279	F._austroafricanum_53441	F._avenaceum_Fa05001	2.30477	279	2.30477	2.30477	0.52824	0.00963	1.21747	0.05948
280	F._austroafricanum_53441	F._babinda_25539	2.54538	280	2.54538	2.54538	0.25771	0.00551	0.65597	0.02893
281	F._austroafricanum_53441	F._beomiforme_25174	2.12739	281	2.12739	2.12739	0.48208	0.00915	1.02557	0.0474
282	F._austroafricanum_53441	F._concolor_13459	2.40491	282	2.40491	2.40491	0.13087	0.00358	0.31473	0.01583
283	F._austroafricanum_53441	F._decemcellulare_13412	1.64419	283	1.64419	1.64419	0.7885	0.01407	1.29644	0.06674
284	F._austroafricanum_53441	F._denticulatum_25311	0.959566	284	0.959566	0.959566	0.50552	0.00931	0.48508	0.02231
285	F._austroafricanum_53441	F._gaditjirrii_45417	0.946984	285	0.946984	0.946984	0.49909	0.00958	0.47263	0.02177
286	F._austroafricanum_53441	F._graminum_20692	2.33167	286	2.33167	2.33167	0.59209	0.01073	1.38056	0.07264
287	F._austroafricanum_53441	F._heterosporum_20693	2.41286	287	2.41286	2.41286	0.58274	0.01062	1.40607	0.0747
288	F._austroafricanum_53441	F._mangifera_MRC7_560	0.997545	288	0.997545	0.997545	0.501	0.00925	0.49977	0.02291
289	F._austroafricanum_53441	F._mexicanum_53147	1.00764	289	1.00764	1.00764	0.49878	0.00917	0.50259	0.02289
290	F._austroafricanum_53441	F._newnesense_66241	0.941451	290	0.941451	0.941451	0.47123	0.00875	0.44364	0.02057
291	F._austroafricanum_53441	F._nurragi_36452	2.28505	291	2.28505	2.28505	0.49171	0.00908	1.12358	0.05344
292	F._austroafricanum_53441	F._pseudocircinatum_36939	1.00053	292	1.00053	1.00053	0.50695	0.00934	0.50722	0.02318
293	F._austroafricanum_53441	F._sterilihyphosum_25623	1.01513	293	1.01513	1.01513	0.49951	0.00921	0.50707	0.02315
294	F._austroafricanum_53441	F._tricinctum_25481	2.35088	294	2.35088	2.35088	0.52257	0.00955	1.2285	0.06022
295	F._austroafricanum_53441	F._tupiense_53984	0.976465	295	0.976465	0.976465	0.5154	0.00942	0.50327	0.02302
296	F._austroafricanum_53441	F._udum_25194	0.979029	296	0.979029	0.979029	0.50404	0.00931	0.49347	0.02261
297	F._austroafricanum_53441	F._newnesense_25184	0.96379	297	0.96379	0.96379	0.47307	0.00881	0.45594	0.02105
298	F._austroafricanum_53441	F._babinda_25533	2.44206	298	2.44206	2.44206	0.26413	0.00561	0.64502	0.02862
299	F._austroafricanum_53441	F._mexicanum_47473	1.00693	299	1.00693	1.00693	0.49913	0.00919	0.50259	0.02289
300	F._austroafricanum_53441	Fusarium_sp._52700	1.03883	300	1.03883	1.03883	0.51734	0.0095	0.53743	0.02423
301	F._babinda_53497	F._acuminatum_CS5907	2.63688	301	2.63688	2.63688	0.46037	0.00856	1.21394	0.06017
302	F._babinda_53497	F._albosuccineum_20459	1.77176	302	1.77176	1.77176	0.72092	0.01279	1.2773	0.06503
303	F._babinda_53497	F._avenaceum_Fa05001	2.66964	303	2.66964	2.66964	0.46867	0.0087	1.25118	0.06225
304	F._babinda_53497	F._babinda_25539	19.7495	304	19.7495	19.7495	0.00543	0.00063	0.10724	0.00798
305	F._babinda_53497	F._beomiforme_25174	2.11608	305	2.11608	2.11608	0.43211	0.00817	0.91438	0.04077
306	F._babinda_53497	F._concolor_13459	2.63784	306	2.63784	2.63784	0.24205	0.00528	0.63849	0.02824
307	F._babinda_53497	F._decemcellulare_13412	1.78337	307	1.78337	1.78337	0.72825	0.0129	1.29874	0.0668
308	F._babinda_53497	F._denticulatum_25311	1.70229	308	1.70229	1.70229	0.4463	0.00842	0.75973	0.03356
309	F._babinda_53497	F._gaditjirrii_45417	1.57425	309	1.57425	1.57425	0.44651	0.00838	0.70292	0.03112
310	F._babinda_53497	F._graminum_20692	2.54659	310	2.54659	2.54659	0.53204	0.00972	1.35489	0.07119
311	F._babinda_53497	F._heterosporum_20693	2.52726	311	2.52726	2.52726	0.52784	0.0097	1.33399	0.06887
312	F._babinda_53497	F._mangifera_MRC7_560	1.63873	312	1.63873	1.63873	0.45232	0.00846	0.74123	0.03265
313	F._babinda_53497	F._mexicanum_53147	1.71757	313	1.71757	1.71757	0.4406	0.00828	0.75676	0.03336
314	F._babinda_53497	F._newnesense_66241	1.64659	314	1.64659	1.64659	0.42237	0.00803	0.69547	0.03056
315	F._babinda_53497	F._nurragi_36452	2.3296	315	2.3296	2.3296	0.4355	0.00818	1.01454	0.047
316	F._babinda_53497	F._pseudocircinatum_36939	1.66775	316	1.66775	1.66775	0.45228	0.00847	0.75429	0.03331
317	F._babinda_53497	F._sterilihyphosum_25623	1.72964	317	1.72964	1.72964	0.442	0.00831	0.7645	0.03374
318	F._babinda_53497	F._tricinctum_25481	2.6076	318	2.6076	2.6076	0.46155	0.00858	1.20354	0.05937
319	F._babinda_53497	F._tupiense_53984	1.61968	319	1.61968	1.61968	0.45719	0.00857	0.7405	0.03277
320	F._babinda_53497	F._udum_25194	1.7524	320	1.7524	1.7524	0.4492	0.00842	0.78718	0.03509
321	F._babinda_53497	F._newnesense_25184	1.65065	321	1.65065	1.65065	0.42367	0.00803	0.69933	0.03081
322	F._babinda_53497	F._babinda_25533	0	322	0	0	0.01021	0.00091	0	0
323	F._babinda_53497	F._mexicanum_47473	1.71807	323	1.71807	1.71807	0.44047	0.00828	0.75676	0.0333
324	F._babinda_53497	Fusarium_sp._52700	1.74683	324	1.74683	1.74683	0.46253	0.00865	0.80796	0.03583
325	F._babinda_53497	F._austroafricanum_53441	2.50536	325	2.50536	2.50536	0.25738	0.0055	0.64483	0.02854
326	F._algeriense_66647_(KOD_1247)	F._acuminatum_CS5907	2.42318	326	2.42318	2.42318	0.55584	0.01011	1.3469	0.06858
327	F._algeriense_66647_(KOD_1247)	F._albosuccineum_20459	1.78328	327	1.78328	1.78328	0.81764	0.01466	1.45808	0.07704
328	F._algeriense_66647_(KOD_1247)	F._avenaceum_Fa05001	2.40737	328	2.40737	2.40737	0.55974	0.01016	1.3475	0.06852
329	F._algeriense_66647_(KOD_1247)	F._babinda_25539	2.12533	329	2.12533	2.12533	0.39344	0.00756	0.83619	0.03679
330	F._algeriense_66647_(KOD_1247)	F._beomiforme_25174	2.36528	330	2.36528	2.36528	0.20193	0.00471	0.47762	0.02176
331	F._algeriense_66647_(KOD_1247)	F._concolor_13459	2.1255	331	2.1255	2.1255	0.42917	0.00811	0.9122	0.04076
332	F._algeriense_66647_(KOD_1247)	F._decemcellulare_13412	1.78691	332	1.78691	1.78691	0.81209	0.01455	1.45113	0.0767
333	F._algeriense_66647_(KOD_1247)	F._denticulatum_25311	2.708	333	2.708	2.708	0.36575	0.00716	0.99045	0.04494
334	F._algeriense_66647_(KOD_1247)	F._gaditjirrii_45417	2.84731	334	2.84731	2.84731	0.34665	0.00687	0.98702	0.045
335	F._algeriense_66647_(KOD_1247)	F._graminum_20692	2.44174	335	2.44174	2.44174	0.61006	0.01104	1.48961	0.07958
336	F._algeriense_66647_(KOD_1247)	F._heterosporum_20693	2.31529	336	2.31529	2.31529	0.60664	0.01099	1.40455	0.07276
337	F._algeriense_66647_(KOD_1247)	F._mangifera_MRC7_560	2.84139	337	2.84139	2.84139	0.35465	0.00697	1.0077	0.04612
338	F._algeriense_66647_(KOD_1247)	F._mexicanum_53147	2.80251	338	2.80251	2.80251	0.35455	0.00697	0.99363	0.04509
339	F._algeriense_66647_(KOD_1247)	F._newnesense_66241	3.0503	339	3.0503	3.0503	0.31967	0.00644	0.97509	0.04428
340	F._algeriense_66647_(KOD_1247)	F._nurragi_36452	2.34255	340	2.34255	2.34255	0.52396	0.00958	1.2274	0.05978
341	F._algeriense_66647_(KOD_1247)	F._pseudocircinatum_36939	2.75131	341	2.75131	2.75131	0.36419	0.00712	1.002	0.04568
342	F._algeriense_66647_(KOD_1247)	F._sterilihyphosum_25623	2.88193	342	2.88193	2.88193	0.3619	0.00709	1.04297	0.0482
343	F._algeriense_66647_(KOD_1247)	F._tricinctum_25481	2.54299	343	2.54299	2.54299	0.54673	0.00995	1.39033	0.07151
344	F._algeriense_66647_(KOD_1247)	F._tupiense_53984	2.74623	344	2.74623	2.74623	0.37313	0.00722	1.0247	0.04728
345	F._algeriense_66647_(KOD_1247)	F._udum_25194	2.81583	345	2.81583	2.81583	0.35392	0.00696	0.99658	0.04562
346	F._algeriense_66647_(KOD_1247)	F._newnesense_25184	3.00855	346	3.00855	3.00855	0.32055	0.00649	0.96439	0.04375
347	F._algeriense_66647_(KOD_1247)	F._babinda_25533	2.09067	347	2.09067	2.09067	0.39728	0.00763	0.83058	0.03658
348	F._algeriense_66647_(KOD_1247)	F._mexicanum_47473	2.79762	348	2.79762	2.79762	0.35517	0.00699	0.99363	0.04512
349	F._algeriense_66647_(KOD_1247)	Fusarium_sp._52700	2.81695	349	2.81695	2.81695	0.37071	0.00724	1.04427	0.04799
350	F._algeriense_66647_(KOD_1247)	F._austroafricanum_53441	2.15243	350	2.15243	2.15243	0.44406	0.00833	0.95581	0.04335
351	F._algeriense_66647_(KOD_1247)	F._babinda_53497	2.10507	351	2.10507	2.10507	0.39442	0.00762	0.83028	0.03658
