# Supplementary material for: Identification and distribution of gene clusters required for synthesis of sphingolipid metabolism inhibitors in diverse species of the filamentous fungus Fusarium
Source: BMC Genomics. 2020 Jul 23;21:510. doi: 10.1186/s12864-020-06896-1 (PMC7376913; doi:10.1186/s12864-020-06896-1)
Supplement: Supplementary file 7 — Additional file 7. Information on putative SAM clusters in ascomycetous fungi other than Fusarium. [file 12864_2020_6896_MOESM7_ESM.xlsx]

## Sheet: Add_OtherGenes
Additional file 7. Information on putative SAM clusters in ascomycete fungi other than Fusarium.
<SAM1-like Cluster>
Species Name	Cluster Type	Homologous genes	GenBank Accession	Locus_Tag	NCBI BlastX Descriptions	Length (Amino Acid)	Taxonomy
Hypoxylon sp. CO27-5	SAM1-like		OTA93580	M434DRAFT_39551	hypothetical protein	1076	Eukaryota; Fungi; Dikarya; Ascomycota; Pezizomycotina; Sordariomycetes; Xylariomycetidae; Xylariales; Hypoxylaceae; Hypoxylon.
			OTA93581	M434DRAFT_385567	3-beta-hydroxysteroid dehydrogenase	286
		TF	OTA93582	M434DRAFT_395512	hypothetical_protein	741
		PKS	OTA93583	M434DRAFT_21381	fatty acid synthase S-acetyltransferase	2427
		SDR	OTA93584	M434DRAFT_30853	putative short chain dehydrogenase/ reductase	326
		AT	OTA93585	M434DRAFT_11531	putative aminotransferase	514
		CPM	OTA93586	M434DRAFT_395518	cytochrome P450	556
		MFS	OTA93587	M434DRAFT_395519	MFS general substrate transporter [Hypoxylon sp. CO27-5].	570
			OTA93588	M434DRAFT_52315	hypothetical protein	200
Hypoxylon sp. EC38	SAM1-like		OTA56523	K449DRAFT_387560	hypothetical protein	1071	Eukaryota; Fungi; Dikarya; Ascomycota; Pezizomycotina; Sordariomycetes; Xylariomycetidae; Xylariales; Hypoxylaceae; Hypoxylon.
			OTA56524	K449DRAFT_336493	3-beta-hydroxysteroid dehydrogenase	287
		TF	OTA56525	K449DRAFT_375707	hypothetical protein	741
		PKS	OTA56526	K449DRAFT_336509	fatty acid synthase S-acetyltransferase [Hypoxylon sp. EC38].	2486
		SDR	OTA56527	K449DRAFT_468416	putative short chain dehydrogenase/ reductase [Hypoxylon sp. EC38].	326
		AT	OTA56528	K449DRAFT_387564	putative aminotransferase [Hypoxylon sp. EC38].	466
		CPM	OTA56529	K449DRAFT_387566	cytochrome P450 [Hypoxylon sp. EC38].	559
		MFS	OTA56530	K449DRAFT_375719	MFS general substrate transporter [Hypoxylon sp. EC38].	570
			OTA56531	K449DRAFT_399542	hypothetical protein	938
Metarhizium anisopliae E6	SAM1-like		KFG81480	MANI_024377	subtilisin-like_protease_PR1I	388	Eukaryota; Fungi; Dikarya; Ascomycota; Pezizomycotina; Sordariomycetes; Hypocreomycetidae; Hypocreales; Clavicipitaceae; Metarhizium.
			KFG81479	MANI_024379	LysM_domain-containing_protein	125
		PKS	KFG81478	MANI_110978	putative_polyketide_synthase	2529
		MFS	KFG81477	MANI_002710	putative_MFS_transporter	560
		DOX	KFG81476	MANI_002715	Phytanoyl-CoA_dioxygenase	325
		SDR	KFG81475	MANI_002718	putative_short_chain_dehydrogenase/reductase	257
		AT	KFG81474	MANI_002711	putative_aminotransferase	466
		TF	KFG81473	MANI_002705	putative_fungal_specific_transcription_factor	641
			KFG81472	MANI_118694	hypothetical_protein	376
Metarhizium anisopliae BRIP 53293	SAM1-like		KJK75348	H634G_09366	subtilisin-like_protease_PR1I	388	Eukaryota; Fungi; Dikarya; Ascomycota; Pezizomycotina; Sordariomycetes; Hypocreomycetidae; Hypocreales; Clavicipitaceae; Metarhizium.
			KJK75349	H634G_09367	LysM_domain-containing_protein	125
		PKS	KJK75350	H634G_09368	Beta-ketoacyl_synthase	2524
		MFS	KJK75351	H634G_09369	Major_facilitator_superfamily_domain,	560
		DOX	KJK75352	H634G_09370	Phytanoyl-CoA_dioxygenase	325
		SDR	KJK75353	H634G_09371	NAD(P)-binding_domain_protein	376
		AT	KJK75354	H634G_09372	Pyridoxal_phosphate-dependent_transfe	466
		TF	KJK75355	H634G_09373	Transcription_factor,_fungi	641
			KJK75356	H634G_09374	Heat-labile_enterotoxin_IIA,_A_chain	725
Metarhizium guizhouense ARSEF 977	SAM1-like		KID84195	MGU_08609	subtilisin-like_protease_PR1I	388	Eukaryota; Fungi; Dikarya; Ascomycota; Pezizomycotina; Sordariomycetes; Hypocreomycetidae; Hypocreales; Clavicipitaceae; Metarhizium.
			KID84196	MGU_08610	LysM_domain-containing_protein	125
		PKS	KID84197	MGU_08611	Beta-ketoacyl_synthase	2539
		MFS	KID84198	MGU_08612	Major_facilitator_superfamily_domain,_general	560
		DOX	KID84199	MGU_08613	Phytanoyl-CoA_dioxygenase	325
		SDR	KID84200	MGU_08614	NAD(P)-binding_domain_protein	257
		AT	KID84201	MGU_08615	Pyridoxal_phosphate-dependent_transferase,_major	489
		TF	KID84202	MGU_08616	Transcription_factor,_fungi	641
			KID84203	MGU_08617	transposase-like_protein	497
Metarhizium majus ARSEF 297	SAM1-like		KID94123	MAJ_09929	subtilisin-like_protease_PR1I	388	Eukaryota; Fungi; Dikarya; Ascomycota; Pezizomycotina; Sordariomycetes; Hypocreomycetidae; Hypocreales; Clavicipitaceae;Metarhizium.
			KID94122	MAJ_09928	LysM_domain-containing_protein	125
		PKS	KID94121	MAJ_09927	Beta-ketoacyl_synthase, partial	1073
		PKS	KID94120	MAJ_09926	Beta-ketoacyl_synthase, partial	1450
		MFS	KID94119	MAJ_09925	Major_facilitator_superfamily_domain,_general	560
		DOX	KID94118	MAJ_09924	Phytanoyl-CoA_dioxygenase, partial	118
		SDR	KID94117	MAJ_09923	NAD(P)-binding_domain_protein, partial	319
		AT	KID94116	MAJ_09922	Pyridoxal_phosphate-dependent_transferase,_major	466
			KID94115	MAJ_09921	hypothetical_protein, partial	79
		TF	KID94114	MAJ_09920	Transcription_factor,_fungi	418
Metarhizium robertsii ARSEF 23	SAM1-like		EFY95893	MAA_08701	subtilisin-like_protease_PR1I	388	Eukaryota; Fungi; Dikarya; Ascomycota; Pezizomycotina; Sordariomycetes; Hypocreomycetidae; Hypocreales; Clavicipitaceae; Metarhizium.
			EFY95892	MAA_08700	LysM_domain-containing_protein	125
		PKS	EFY95891	MAA_08699	polyketide_synthase,_putative	2529
		MFS	EFY95890	MAA_08698	MFS_transporter,_putative	560
		DOX	EFY95889	MAA_08697	Phytanoyl-CoA_dioxygenase	325
		SDR	EFY95888	MAA_08696	short_chain_dehydrogenase/reductase_family	223
		AT	EFY95887	MAA_08695	aminotransferase,_putative	466
		TF	EFY95886	MAA_08694	fungal_specific_transcription_factor,_putative	607
			EFY95885	MAA_08693	Heat-labile_enterotoxin_IIA,_A_chain	725
Penicillium camemberti strFM013	SAM1-like	PKS	CRL25474	PCAMFM013_S015g000060	Beta-ketoacyl synthase	2503	Eukaryota; Fungi; Dikarya; Ascomycota; Pezizomycotina; Eurotiomycetes; Eurotiomycetidae; Eurotiales; Aspergillaceae; Penicillium.
		DOX	CRL25475	PCAMFM013_S015g000061	Phytanoyl-CoA dioxygenase	324
		MFS	CRL25476	PCAMFM013_S015g000062	Siderophore transporter, RhtX/FptX family	567
		TF	CRL25477	PCAMFM013_S015g000063	Fungal transcriptional regulatory protein, N-terminal	744
			CRL25478	PCAMFM013_S015g000064	Fatty acid hydroxylase	324
			CRL25479	PCAMFM013_S015g000065	LysR_family_regulatory_protein,_putative	509
		AT	CRL25480	PCAMFM013_S015g000066	Pyridoxal phosphate-dependent transferase, major domain	468
		SDR	CRL25481	PCAMFM013_S015g000067	Short-chain dehydrogenase/reductase SDR	324
Zymoseptoria tritici ST99CH 3D7	SAM1-like		SMQ54915	ZT3D7_G10070	hypothetical_protein	109	Eukaryota; Fungi; Dikarya; Ascomycota; Pezizomycotina; Dothideomycetes; Dothideomycetidae; Capnodiales; Mycosphaerellaceae; Zymoseptoria
(=Mycosphaerella graminicola ST99CH 3D7)			SMQ54916	ZT3D7_G10071	hypothetical_protein	252
		DOX	SMQ54917	ZT3D7_G10072	hypothetical_protein	325
		CPM	SMQ54918	ZT3D7_G10073	putative_P450_monooxygenase	542
		MFS	SMQ54919	ZT3D7_G10074	putative_major_facilitator_superfamily	531
		AT	SMQ54920	ZT3D7_G10075	5-aminolevulinate_synthase	464
		SDR	SMQ54921	ZT3D7_G10076	ketosphinganine reductase	351
			SMQ54922	ZT3D7_G10077	serine_palmitoyl_CoA_transferase_subunit_LcbA	528
		PKS	SMQ54923	ZT3D7_G10078	polyketide_synthase	2491
			SMQ54926	ZT3D7_G10081	putative_P450_monooxygenase	500
			SMQ54927	ZT3D7_G10082	hypothetical_protein	441
			SMQ54928	ZT3D7_G10083	putative_P450_monooxygenase	520
			SMQ54929	ZT3D7_G10084	hypothetical_protein	154
Zymoseptoria tritici IPO323	SAM1-like		EGP83947	MYCGRDRAFT_96389	hypothetical_protein	109	Eukaryota; Fungi; Dikarya; Ascomycota; Pezizomycotina; Dothideomycetes; Dothideomycetidae; Capnodiales; Mycosphaerellaceae; Zymoseptoria
(=Mycosphaerella graminicola IPO323)			EGP84007	MYCGRDRAFT_76564	hypothetical_protein	252
		DOX	EGP84006	MYCGRDRAFT_63387	hypothetical_protein	325
		CPM	EGP84005	MYCGRDRAFT_48855	putative_P450_monooxygenase	542
		MFS	EGP83948	MYCGRDRAFT_76570	putative_major_facilitator_superfamily	531
		AT	EGP84004	MYCGRDRAFT_48965	5-aminolevulinate_synthase	464
		SDR	EGP83949	MYCGRDRAFT_48819	ketosphinganine reductase	276
			EGP84003	MYCGRDRAFT_49166	serine_palmitoyl_CoA_transferase_subunit_LcbA	528
		PKS	EGP83950	MYCGRDRAFT_101493	polyketide_synthase	2392
			EGP84002	MYCGRDRAFT_48687	putative_P450_monooxygenase	502
			EGP83951	MYCGRDRAFT_76577	hypothetical_protein	441
			EGP83952	MYCGRDRAFT_76579	putative_P450_monooxygenase	520
			EGP84001	MYCGRDRAFT_29567	hypothetical_protein	83
Coccidioides immitis RS	SAM1-like		EAS30467	CIMG_05722	hypothetical_protein	1268	Eukaryota; Fungi; Dikarya; Ascomycota; Pezizomycotina; Eurotiomycetes; Eurotiomycetidae; Onygenales; Onygenales incertaesedis; Coccidioides
	No Amino transferase (AT) in cluster		EAS30466	CIMG_05721	hypothetical_protein	273
			EAS30465	CIMG_05720	hypothetical_protein	219
			EJB11954	CIMG_13629	hypothetical_protein	144
			EAS30464	CIMG_05718	hypothetical_protein	367
			EJB11955	CIMG_13630	hypothetical_protein	125
			EJB11956	CIMG_13631	hypothetical_protein	127
		PKS	EJB11957	CIMG_13632	polyketide_synthase	2149
		DOX	EAS30456	CIMG_05704	toxin_biosynthesis_protein	335
		MFS	EAS30455	CIMG_05703	MFS_transporter	575
		SDR	EAS30222	CIMG_05701	oxidoreductase	297
Cladonia uncialis subsp. uncialis	SAM1-like	SDR	ANM86481	N/A	short-chain dehydrogenase/reductase	317	Eukaryota; Fungi; Dikarya; Ascomycota; Pezizomycotina; Lecanoromycetes; OSLEUM clade; Lecanoromycetidae; Lecanorales; Lecanorineae; Cladoniaceae; Cladonia.
		AT	ANM86484	N/A	putative pyridoxal phosphate-dependent transferase [Cladonia uncialis subsp. uncialis].	493
		PKS	ANM86485	r-pks-4	putative type I PKS [Cladonia uncialis subsp. uncialis].	2559
Aspergillus fumigatus Af293	SAM1-like		EAL92120	AFUA_3G14670	MFS_transporter,_putative	443	Eukaryota; Fungi; Dikarya; Ascomycota; Pezizomycotina; Eurotiomycetes; Eurotiomycetidae; Eurotiales; Aspergillaceae; Aspergillus.
	(putative sphingofungin)		EAL92119	AFUA_3G14680	lysophospholipase_Plb3	630
		AT	EAL92118	AFUA_3G14690	aminotransferase,_putative	470
		PKS	EAL92117	AFUA_3G14700	polyketide_synthase,_putative	2514
		DOX	EAL92116	AFUA_3G14710	toxin_biosynthesis_proten_(Fum3),_putative	363
		MFS	EAL92115	AFUA_3G14720	MFS_transporter,_putative	579
			EAL92114	AFUA_3G14730	LysR_family_regulatory_protein,_putative	515
		SDR	EAL92113	AFUA_3G14740	conserved_hypothetical_protein	420
		TF	EAL92112	AFUA_3G14750	fungal_specific_transcription_factor,_putative	786
		CPM	EAL92111	AFUA_3G14760	cytochrome_P450_monooxygenase_(Fum15),_putative	543
			EAL92110	AFUA_3G14770	reductase,_putative	333
			EAL92109	AFUA_3G14790	pentafunctional_AROM_polypeptide,_putative	287
			EAL92107	AFUA_3G14800	shikimate_5-dehydrogenase,_putative	307
Aspergillus fumigatus Z5	SAM1-like		KMK59663	Y699_00864	oxidoreductase	435	Eukaryota; Fungi; Dikarya; Ascomycota; Pezizomycotina; Eurotiomycetes; Eurotiomycetidae; Eurotiales; Aspergillaceae; Aspergillus.
	(putative sphingofungin)	AT	KMK54258	Y699_09437	aminotransferase	470
		PKS	KMK54259	Y699_09438	polyketide synthase	2514
		DOX	KMK54260	Y699_09439	toxin_biosynthesis_proten_(Fum3),_putative	325
		MFS	KMK54261	Y699_09440	MFS_transporter,_putative	579
			KMK54262	Y699_09441	LysR_family_regulatory_protein,_putative	515
		SDR	KMK54263	Y699_09442	short_chain_dehydrogenase/reductase_family	423
		TF	KMK54264	Y699_09443	C6_zinc_finger_domain_protein	728
			KMK54265	Y699_09443	specific transcription factor, putative	728
		CPM	KMK54266	Y699_09444	cytochrome_P450_monooxygenase_(Fum15),_putative	543
			KMK54267	Y699_09445	reductase,_putative	333
			KMK54268	Y699_04595	neutral_amino_acid_permease	457
			KMK60587	Y699_01788	metallo-beta-lactamase superfamily protein	340
Aspergillus fischeri NRRL 181	SAM1-like		EAW21085	NFIA_062460	shikimate_/_quinate_5-dehydrogenase,_protein	307	Eukaryota; Fungi; Dikarya; Ascomycota; Pezizomycotina; Eurotiomycetes; Eurotiomycetidae; Eurotiales; Aspergillaceae; Aspergillus.
	(putative sphingofungin)		EAW21086	NFIA_062470	shikimate_/_quinate_5-dehydrogenase,_protein	311
			EAW21087	NFIA_062480	NAD_dependent_epimerase/dehydratase_family	352
		CPM	EAW21088	NFIA_062490	cytochrome_P450_monooxygenase_(Fum15),_putative	543
		TF	EAW21089	NFIA_062500	fungal_specific_transcription_factor,_putative	566
		SDR	EAW21090	NFIA_062510	short_chain_dehydrogenase/reductase_family	330
			EAW21091	NFIA_062520	LysR_family_regulatory_protein,_putative	515
		MFS	EAW21092	NFIA_062530	MFS_transporter,_putative	579
		DOX	EAW21093	NFIA_062540	toxin_biosynthesis_proten_(Fum3),_putative	325
		PKS	EAW21094	NFIA_062550	polyketide_synthase,_putative	2500
		AT	EAW21095	NFIA_062560	aminotransferase,_putative	473
			EAW21096	NFIA_062570	lysophospholipase_Plb3	700
			EAW21097	NFIA_062580	MFS_transporter,_putative	484
Aspergillus clavatus NRRL 1	SAM1-like		EAW13623	ACLA_043420	NAD_binding_NADP oxidoreductase coenzyme F420-dependent	292	Eukaryota; Fungi; Dikarya; Ascomycota; Pezizomycotina; Eurotiomycetes; Eurotiomycetidae; Eurotiales; Aspergillaceae; Aspergillus.
	(putative sphingofungin)	AT	EAW13624	ACLA_043430	aminotransferase,_putative	473
		PKS	EAW13625	ACLA_043440	polyketide_synthase,_putative	2495
		DOX	EAW13626	ACLA_043450	toxin_biosynthesis_proten_(Fum3),_putative	326
		MFS	EAW13627	ACLA_043460	MFS_transporter,_putative	582
			EAW13628	ACLA_043470	LysR_family_regulatory_protein,_putative	508
		SDR	EAW13629	ACLA_043480	short_chain_dehydrogenase/reductase_family	310
			EAW13630	ACLA_043490	C6_zinc_finger_domain_protein	234
		TF	EAW13631	ACLA_043500	fungal_specific_transcription_factor,_putative	479
		CPM	EAW13632	ACLA_043510	cytochrome_P450_monooxygenase_(Fum15),_putative	543
			EAW13633	ACLA_043520	reductase,_putative	336
			EAW13634	ACLA_043530	neutral_amino_acid_permease	460
			EAW13635	ACLA_043540	hypothetical_protein	59
Aspergillus lentulus NRRL 35552	SAM1-like		GAQ09525	ALT_6846	uncharacterized oxidoreductase YgbJ	435	Eukaryota; Fungi; Dikarya; Ascomycota; Pezizomycotina; Eurotiomycetes; Eurotiomycetidae; Eurotiales; Aspergillaceae; Aspergillus.
	(putative sphingofungin)	AT	GAQ09764	ALT_7085	hypothetical protein	542
		PKS	GAQ09763	ALT_7084	lovastatin diketide synthase LovF	2497
		DOX	GAQ09762	ALT_7083	verruculogen synthase	325
		MFS	GAQ09761	ALT_7082	hypothetical protein	564
			GAQ09760	ALT_7081	hypothetical protein	515
		SDR	GAQ09759	ALT_7080	3-ketodihydrosphingosine reductase tsc10	305
		CPM/TF	GAQ09758	ALT_7079	hypothetical protein	1242
			GAQ09757	ALT_7078	putative uncharacterized oxidoreductase C513.07	333
			GAQ07518	ALT_4839	N amino acid transport system protein	457
			GAQ04680	ALT_2001	hypothetical protein	340
Aspergillus udagawae CBS 114217	SAM1-like		GAO82645	AUD_1605	NAD_binding_NADP_oxidoreductase_coenzyme	435	Eukaryota; Fungi; Dikarya; Ascomycota; Pezizomycotina; Eurotiomycetes; Eurotiomycetidae; Eurotiales; Aspergillaceae; Aspergillus.
		AT	GAO90493	AUD_9453	aminotransferase,_putative	470
		PKS	GAO90494	AUD_9454	nonribosomal peptide synthetase 14	2852
		DOX	GAO90495	AUD_9454	nonribosomal peptide synthetase 14	2852
		MFS	GAO90495	AUD_9455	uncharacterized transporter C3H1.06c	582
			GAO90496	AUD_9456	hypothetical protein	515
		SDR	GAO90497	AUD_9457	3-ketodihydrosphingosine reductase tsc10	356
		TF	GAO90498	AUD_9458	hypothetical protein	698
		CPM	GAO90499	AUD_9459	cytochrome_P450_monooxygenase_(Fum15),_putative	543
			GAO90500	AUD_9460	putative uncharacterized oxidoreductase C513.07	532
			GAO90421	AUD_9381	N amino acid transport system protein	457
			GAO85526	AUD_4486	7,8-dihydropterin-6-methyl-4-(beta-D-ribofuranosyl)-aminobenzene-5'-phosphate synthase	340
Arthroderma gypseum CBS 118893	SAM1-like		EFQ96989	MGYG_00033	polyamine_transporter_3	597	Eukaryota; Fungi; Dikarya; Ascomycota; Pezizomycotina; Eurotiomycetes; Eurotiomycetidae; Onygenales; Arthrodermataceae; Nannizzia.
(= Nannizzia gypsea CBS 118893)	(putative sphingofungin)		EFQ96990	MGYG_08879	hypothetical_protein	84
		TF	EFQ96991	MGYG_00034	hypothetical_protein	695
		SDR	EFQ96992	MGYG_00035	short_chain_dehydrogenase/reductase_family	328
			EFQ96993	MGYG_00036	LysR_family_regulatory_protein	511
		MFS	EFQ96994	MGYG_00037	major_facilitator_superfamily_transporter_MFS-1	561
		DOX	EFQ96995	MGYG_00038	Fum3p	323
		PKS	EFQ96996	MGYG_00039	fatty_acid_synthase_S-acetyltransferase	2503
		AT	EFQ96997	MGYG_00040	8-amino-7-oxononanoate_synthase	470
		CPM	EFQ96998	MGYG_00041	CTP_synthase	543
			EFQ96999	MGYG_00042	retinol_dehydrogenase_11	304
			EFQ97000	MGYG_00043	hypothetical_protein	679
			EFQ97001	MGYG_00044	hypothetical_protein	116
Trichophyton verrucosum HKI 0517	SAM1-like	TF	EFE41032	TRV_04230	C6_transcription_factor,_putative	404	Eukaryota; Fungi; Dikarya; Ascomycota; Pezizomycotina; Eurotiomycetes; Eurotiomycetidae; Onygenales; Arthrodermataceae; Trichophyton.
	(putative sphingofungin)	SDR	EFE41033	TRV_04231	hypothetical_protein	265
			EFE41034	TRV_04232	LysR family regulatory protein	513
		MFS	EFE41035	TRV_04233	major_facilitator_superfamily_transporter_MFS-1	533
		DOX	EFE41036	TRV_04234	phytanoyl-CoA_dioxygenase_family_protein	326
			EFE41037	TRV_04235	conserved_hypothetical_protein	348
		PKS	EFE41038	TRV_04236	polyketide_synthase,_putative	2507
		AT	EFE41039	TRV_04237	amino transferase	438
		CPM	EFE41040	TRV_04238	cytochrome_P450_monooxygenase,_putative	543
			EFE41041	TRV_04239	hypothetical_protein	643
			EFE41042	TRV_04240	hypothetical_protein	210
			EFE41043	TRV_04241	conserved_hypothetical_protein	393
			EFE41044	TRV_04242	MFS_multidrug_transporter,_putative	566
<SAM2-like Cluster>
Species Name	Cluster Type	Homologous genes	GenBank Accession	Locus_Tag	NCBI BlastX Descriptions	Length (Amino Acid)	Taxonomy
Neonectria ditissima	SAM2-like	TF	KPM35678	AK830_g10892	hypothetical protein AK830_g10892 [Neonectria ditissima].	791	Eukaryota; Fungi; Dikarya; Ascomycota; Pezizomycotina; Sordariomycetes; Hypocreomycetidae; Hypocreales; Nectriaceae; Neonectria.
		AT	KPM35686	AK830_g10893	hypothetical protein AK830_g10893 [Neonectria ditissima].	471
		PKS	KPM35703	AK830_g10870	Lovastatin diketide synthase LovF [Neonectria ditissima].	2531
		SDR	KPM35712	AK830_g10869	hypothetical protein AK830_g10869 [Neonectria ditissima].	348
		CPM	KPM35819	AK830_g10756	hypothetical protein AK830_g10756 [Neonectria ditissima].	635
			KPM41476	AK830_g5090	Mannitol 2-dehydrogenase [Neonectria ditissima].	504
		P450	KPM41930	AK830_g4635	Cytochrome P450 55A3 [Neonectria ditissima].	402
			KPM44550	AK830_g2052	hypothetical protein AK830_g2052 [Neonectria ditissima].	638
Aschersonia aleyrodis RCEF 2490	SAM1-like	TF	KZZ98897	AAL_02448	Transcription factor	648	Eukaryota; Fungi; Dikarya; Ascomycota; Pezizomycotina; Sordariomycetes; Hypocreomycetidae; Hypocreales; Clavicipitaceae; Moelleriella.
(=Moelleriella libera RCEF 2490)		AT	KZZ98898	AAL_02449	aminotransferase class I and II	464
			KZZ98899	AAL_02450	hypothetical protein	198
		CPM	KZZ98900	AAL_02451	cytochrome P450	1088
		SDR	KZZ98901	AAL_02452	short chain dehydrogenase	324
			KZZ98902	AAL_02453	capsule polysaccharide biosynthesis protein	409
			KZZ98903	AAL_02454	hypothetical protein	63
		PKS	KZZ98904	AAL_02455	KR domain-containing protein	2547
			KZZ98913	AAL_02464	hybrid NRPS/PKS enzyme	3958
Colletotrichum graminicola M1.001	SAM2-like	CPM	EFQ36281	GLRG_11426	cytochrome_P450	1109	Eukaryota; Fungi; Dikarya; Ascomycota; Pezizomycotina; Sordariomycetes; Hypocreomycetidae; Glomerellales; Glomerellaceae; Colletotrichum.
			EFQ36282	GLRG_11427	hypothetical_protein	348
		AT	EFQ36283	GLRG_11428	aminotransferase_class_I_and_II	795
			EFQ36284	GLRG_11429	hypothetical protein	142
			EFQ36285	GLRG_11430	ankyrin repeat	188
		MOX	EFQ36286	GLRG_11431	cytochrome P450 monooxygenase-FAD-binding reductase, dual domain	1087
			EFQ36287	GLRG_11432	conserved hypothetical protein	185
		AT	EFQ36288	GLRG_11433	aminotransferase class I and II	475
		TF	EFQ36289	GLRG_11434	transcription factor; Zn(2)-Cys(6) binuclear cluster domain	741
		PKS	EFQ36290	GLRG_11435	polyketide synthase ;KR domain-containing protein	2530
			EFQ36291	GLRG_11436	conserved hypothetical protein	504
		MFS	EFQ36292	GLRG_11437	ABC transporter	1295
			EFQ36293	GLRG_11438	Capsule polysaccharide biosynthesis protein	407
		SDR	EFQ36294	GLRG_11439	short chain dehydrogenase	317
			EFQ36295	GLRG_11440	hypothetical protein	186
			EFQ36296	GLRG_11441	hypothetical protein	169
<SAM3-like Cluster>
Species Name	Cluster Type	Homologous genes	GenBank Accession	Locus_Tag	NCBI BlastX Descriptions	Length (Amino Acid)	Taxonomy
Aspergillus niger An76	SAM3-like		GAQ42371	ABL_05032	non-ribosomal_peptide_synthetase	1047	Eukaryota; Fungi; Dikarya; Ascomycota; Pezizomycotina; Eurotiomycetes; Eurotiomycetidae; Eurotiales; Aspergillaceae; Aspergillus.
			GAQ42372	ABL_05033	FKBP-type_peptidyl-prolyl_cis-trans_isomerase	472
			GAQ42373	ABL_05034	serine/threonine_protein_kinase	943
		TF	GAQ42374	ABL_05035	transcription_initiation_factor_TFIID,_subunit	1123
			GAQ35556	ABL_01202	efflux pump antibiotic resistance protein	1106
		MFS	GAQ35558	ABL_01203	efflux pump antibiotic resistance protein	551
		AT	GAQ35560	ABL_01204	class II aminotransferase/8-amino-7-oxononanoate synthase [Aspergillus niger].	404
		PKS	GAQ35562	ABL_01205	polyketide_synthase_module	2467
			GAQ42375	ABL_05036	glucose oxidase	588
			GAQ4649	ABL_09159	similar to An12g01780	519
		SDR	GAQ42376	ABL_05037	glucose dehydrogenase	553
			GAQ46531	ABL_09192	hypothetical protein	649
		ANK	GAQ40540	ABL_03676	ankyrin repeat domain	833
			GAQ44624	ABL_07285	hypothetical protein	550
			GAQ42378	ABL_05039	RNA_methylase_family_protein,_putative	240
			GAQ42379	ABL_05040	golgi_family_reassembly_stacking_protein	346
Emmonsia parva UAMH130	SAM3-like		PGH10325	GX51_00082	hypothetical protein	1570	Eukaryota; Fungi; Dikarya; Ascomycota; Pezizomycotina; Eurotiomycetes; Eurotiomycetidae; Onygenales; Ajellomycetaceae; Emmonsia.
		TF	PGH10326	GX51_00083	hypothetical protein	1033
		ABC	PGH10327	GX51_00084	ABC_drug_exporter_AbcA	1467
		AT	PGH10328	GX51_00085	8-amino-7-oxononanoate synthase (aminotransferase)	473
		PKS	PGH10329	GX51_00086	polyketide_synthase	2483
			PGH10330	GX51_00087	hypothetical protein	386
			PGH10331	GX51_00088	hypothetical protein	205
			PGH10332	GX51_00089	hypothetical protein	167
			PGH10333	GX51_00090	DNA mismatch repair protein MSH6	1243
			PGH10334	GX51_00091	tyrosine-tRNA ligase	593
			PGH10335	GX51_00092	hypothetical protein	956
			PGH10336	GX51_00093	succinate-semialdehyde dehydrogenase (NADP+), aldehyde_dehydrogenase_ALDH	531
Emmonsia parva UAMH 139	SAM3-like		KLJ05421	EMPG_11095	hypothetical protein	1578	Eukaryota; Fungi; Dikarya; Ascomycota; Pezizomycotina; Eurotiomycetes; Eurotiomycetidae; Onygenales; Ajellomycetaceae; Emmonsia.
		TF	KLJ13297	EMPG_11757	hypothetical protein	544
		ABC	KLJ13298	EMPG_11758	ABC_drug_exporter_AbcA	1467
		AT	KLJ05951	EMPG_10620	8-amino-7-oxononanoate synthase (aminotransferase)	473
			KLJ11108	EMPG_09774	hypothetical protein	119
		PKS	KLJ11109	EMPG_09776	polyketide_synthase	2438
			KLJ05424	EMPG_11098	glutaminyl-peptide cyclotransferase	386
			KLJ0542	EMPG_11101	oxidoreductase	167
			KLJ05428	EMPG_11102	DNA mismatch repair protein MSH6	1235
			KLJ12232	EMPG_12689	tyrosyl-tRNA synthetase	599
			KLJ12233	EMPG_12690	hypothetical protein	958
			KLJ12234	EMPG_12691	succinate-semialdehyde dehydrogenase (NADP+)	531
Aschersonia aleyrodis RCEF 2490	SAM3-like	ABC	KZZ87543	AAL_08349	ABC-2 type transporter [Aschersonia aleyrodis RCEF 2490].	1413	Eukaryota; Fungi; Dikarya; Ascomycota; Pezizomycotina; Sordariomycetes; Hypocreomycetidae; Hypocreales; Clavicipitaceae; Moelleriella.
(=Moelleriella libera RCEF 2490)		AT	KZZ87544	AAL_08350	class II aminotransferase/8-amino-7-oxononanoate synthase [Aschersonia aleyrodis RCEF 2490].	476
		PKS	KZZ87545	AAL_08351	polyketide synthase [Aschersonia aleyrodis RCEF 2490].	2601
		TF	KZZ87546	AAL_08352	Transcription factor	222
			KZZ87547	AAL_08353	FAD binding domain-containing protein	392
			KZZ87548	AAL_08354	o-methyltransferase	384
			KZZ87549	AAL_08355	O-methyltransferase, family 2	412
			KZZ87550	AAL_08356	hypothetical protein	289
			KZZ87551	AAL_08357	integral membrane protein	195
Aspergillus kawachii IFO 4308	SAM3-like	PKS	GAA92662	AKAW_10776	polyketide synthase [Aspergillus kawachii IFO 4308].	2459	Eukaryota; Fungi; Dikarya; Ascomycota; Pezizomycotina; Eurotiomycetes; Eurotiomycetidae; Eurotiales; Aspergillaceae; Aspergillus.
		AT	GAA92663	AKAW_10777	aminotransferase class I and II [Aspergillus kawachii IFO 4308].	432
		MFS	GAA92664	AKAW_10778	efflux pump antibiotic resistance protein	1234
			GAA92665	AKAW_10779	hypothetical protein	218
		TF	GAA92666	AKAW_10780	transcription factor Rba50	215
			GAA92667	AKAW_10781	hypothetical protein	208
			GAA92668	AKAW_10782	hypothetical protein	427
			GAA92669	AKAW_10783	similar to An03g00520	612
Aspergillus luchuensis	SAM3-like		GAT18895	RIB2604_00200350	similar to An03g00520	612	Eukaryota; Fungi; Dikarya; Ascomycota; Pezizomycotina; Eurotiomycetes; Eurotiomycetidae; Eurotiales; Aspergillaceae; Aspergillus.
			GAT18896	RIB2604_00200360	hypothetical protein	339
			GAT18897	RIB2604_00200370	hypothetical protein	208
			GAT18898	RIB2604_00200380	transcription factor Rba50	215
			GAT18899	RIB2604_00200390	hypothetical protein	349
		MFS	GAT18900	RIB2604_00200400	efflux pump antibiotic resistance protein	1279
		AT	GAT18901	RIB2604_00200420	aminotransferase class I and II	470
		PKS	GAT18902	RIB2604_00200430	polyketide synthase	1993
			GAT18903	RIB2604_00200440	polyketide synthase	454
			GAT18904	RIB2604_00200450	similar to An04g07640	61
Bipolaris sorokiniana ND90Pr	SAM3-like		XP_007699730	COCSADRAFT_26657	hypothetical protein	113	Eukaryota; Fungi; Dikarya; Ascomycota; Pezizomycotina; Dothideomycetes; Pleosporomycetidae; Pleosporales; Pleosporineae; Pleosporaceae; Bipolaris.
			XP_007699869	COCSADRAFT_37095	hypothetical protein	916
			XP_007700275	COCSADRAFT_143126	hypothetical protein	428
			XP_007700276	COCSADRAFT_143130	hypothetical protein	294
			XP_007700277	COCSADRAFT_118003	hypothetical protein	547
			XP_007700278	COCSADRAFT_118006	hypothetical protein	296
		AT	XP_007700279	COCSADRAFT_357568	putative_aminotransferase_class_I_and_II	531
		PKS	XP_007700280	COCSADRAFT_357579	polyketide synthase PKS4	2516
			XP_007699870	COCSADRAFT_37099	hypothetical protein	372
			XP_007700281	COCSADRAFT_181604	hypothetical protein	716
			XP_007700282	COCSADRAFT_89856	hypothetical protein	100
			XP_00769988	COCSADRAFT_49305	hypothetical protein	231
			XP_007699731	COCSADRAFT_26668	hypothetical protein	341
			XP_007700283	COCSADRAFT_326338	hypothetical protein	54
			XP_007699871	COCSADRAFT_37103	hypothetical protein	481
			P_007700284	COCSADRAFT_143151	hypothetical protein	502
			XP_007700285	COCSADRAFT_199905		973
Cenococcum geophilum 1.58	SAM3-like	AT	OCK93824	K441DRAFT_661243	PLP-dependent transferase [Cenococcum geophilum 1.58].	466	Eukaryota; Fungi; Dikarya; Ascomycota; Pezizomycotina; Dothideomycetes; Pleosporomycetidae; Pleosporomycetidae incertae sedis; Gloniaceae; Cenococcum.
		PKS	OCK93825	K441DRAFT_706069=pks9	polyketide synthase [Cenococcum geophilum 1.58].	2475
Scedosporium apiospermum CBS 117407	SAM3-like		KEZ40046	SAPIO_CDS9045	hypothetical protein	86	Eukaryota; Fungi; Dikarya; Ascomycota; Pezizomycotina; Sordariomycetes; Hypocreomycetidae; Microascales; Microascaceae; Scedosporium.
			KEZ40047	SAPIO_CDS9046	hypothetical protein	972
			KEZ40048	SAPIO_CDS9047	3-beta-hydroxysteroid-Delta(8), Delta(7)-isomerase	225
		PKS	KEZ40049	SAPIO_CDS9048	polyketide synthase	2548
		AT	KEZ40050	SAPIO_CDS9050	aminotransferase_class_I_and_II	475
			KEZ40051	SAPIO_CDS9051	hypothetical protein	252
			KEZ40052	SAPIO_CDS9052	WD domain-containing protein	969
<SAM4-like Cluster>
Species Name	Cluster Type	Homologous genes	GenBank Accession	Locus_Tag	NCBI BlastX Descriptions	Length (Amino Acid)	Taxonomy
Torrubiella hemipterigena	SAM4-like	AT	CEJ86603	VHEMI04153	Putative Pyridoxamine phosphate oxidase	226	Eukaryota; Fungi; Dikarya; Ascomycota; Pezizomycotina; Sordariomycetes; Hypocreomycetidae; Hypocreales; Clavicipitaceae; Torrubiella.
			CEJ86607	VHEMI04154	hypothetical protein	224
			CEJ86612	VHEMI04155	hypothetical protein	515
			CEJ86616	VHEMI04156	Putative Methylcrotonoyl-CoA carboxylase subunit alpha, mitochondrial	717
		ABC	CEJ86621	VHEMI04157	ABC_transporter_family_protein	1269
			CEJ86623	VHEMI04158	hypothetical protein	204
		NRPS	CEJ86627	VHEMI04159	nonribosomal_peptide_synthase,_putative	1018
		CARS	CEJ86629	VHEMI04160	oxidoreductase,_2OG-Fe(II)_oxygenase_family,	483
			CEJ86632	VHEMI04161	hypothetical protein	426
			CEJ86639	VHEMI04162	short_chain_dehydrogenase_family_protein	1830
		PKS	CEJ86637	VHEMI04162	polyketide_synthase	2494
		SDR	CEJ86643	VHEMI04163	short_chain_dehydrogenase/reductase_family	351
		AT	CEJ86646	VHEMI04164	hypothetical_protein	465
		TF	CEJ86649	VHEMI04165	hypothetical_protein	418
Helicocarpus griseus UAMH5409	SAM4-like	CARS	PGG97400	AJ79_09212	ATP-grasp_fold	672	Eukaryota; Fungi; Dikarya; Ascomycota; Pezizomycotina; Eurotiomycetes; Eurotiomycetidae; Onygenales; Ajellomycetaceae; Helicocarpus.
			PGG97401	AJ79_09213	Oxoglutarate/iron-dependent_oxygenase	325
		NRPS	PGG97402	AJ79_09214	AMP-dependent_synthetase/ligase,nonribosomal_peptide_synthase,_putative	1023
		ABC	PGG97403	AJ79_09215	ABC_transporter,_putative	1459
		PKS	PGG97404	AJ79_09216	Beta-ketoacyl_synthase	2489
		AT	PGG97405	AJ79_09217	Pyridoxal_phosphate-dependent_transferase,_major	466
		TF	PGG97406	AJ79_09218	Basic-leucine_zipper_(bZIP)_transcription	449
Hirsutella minnesotensis 3608	SAM4-like		KJZ78528	HIM_01919	Bifunctional_P-450:NADPH-P450_reductase-like	817	Eukaryota; Fungi; Dikarya; Ascomycota; Pezizomycotina; Sordariomycetes; Hypocreomycetidae; Hypocreales; Ophiocordycipitaceae; Hirsutella.
			KJZ78529	HIM_01920	dolichyl-phosphate_mannosyltransferase	113
			KJZ78530	HIM_01921	hypothetical protein	643
			KJZ78531	HIM_01922	hypothetical protein	426
			KJZ78532	HIM_01923	Oxidoreductase-like_protein	265
			KJZ78533	HIM_01924	xanthine_phosphoribosyltransferase_1	203
			KJZ78534	HIM_01925	cytochrome_P450_alkane_hydroxylase,_putative	542
		DNAB	KJZ78535	HIM_01926	AMP-binding_enzyme_family_protein	1147
			KJZ78536	HIM_01927	hypothetical protein	369
			KJZ78537	HIM_01928	peroxisomal_membrane_protein_Pex23-Penicillium	620
			KJZ78538	HIM_01929	hypothetical protein	497
			KJZ78539	HIM_01930	hypothetical protein	218
			KJZ78540	HIM_01931	hypothetical protein	60
		NRPS	KJZ78541	HIM_01932	hypothetical protein	1011
			KJZ78542	HIM_01933	hypothetical protein	267
		AT	KJZ78543	HIM_01934	aminotransferase,_putative	471
			KJZ78544	HIM_01935	hypothetical protein	118
		PKS	KJZ78545	HIM_01936	polyketide_synthase,_putative	2533
			KJZ78546	HIM_01937	hypothetical protein	82
			KJZ78547	HIM_01938	hypothetical protein	354
			KJZ78548	HIM_01939	hypothetical protein	235
			KJZ78549	HIM_01940	hypothetical protein	732
			KJZ78550	HIM_01941	hypothetical protein	368
		MFS	KJZ78551	HIM_01942	MFS_transporter,_putative	550
Penicillium camemberti strFM013	SAM4-like	TF	CRL19363	PCAMFM013_S003g000154	Basic-leucine zipper (bZIP) transcription factor [Penicillium camemberti].	484	Eukaryota; Fungi; Dikarya; Ascomycota; Pezizomycotina; Eurotiomycetes; Eurotiomycetidae; Eurotiales; Aspergillaceae; Penicillium.
		NRPS	CRL19364	PCAMFM013_S003g000155	AMP-dependent synthetase/ligase [Penicillium camemberti].	1046
			CRL19365	PCAMFM013_S003g000156	ABC_transporter,_putative	1454
		CARS	CRL19366	PCAMFM013_S003g000157	ATP-grasp fold [Penicillium camemberti].	681
			CRL19367	PCAMFM013_S003g000158	Heterokaryon incompatibility	749
			CRL19368	PCAMFM013_S003g000159	Oxoglutarate/iron-dependent oxygenase	343
		AT	CRL19369	PCAMFM013_S003g000160	Pyridoxal phosphate-dependent transferase, major do	468
		PKS	CRL19370	PCAMFM013_S003g000161	Beta-ketoacyl synthase [Penicillium camemberti].	2557
			CRL19371	PCAMFM013_S003g000162	Protein of unknown function Cg6151-P	964
			CRL19372	PCAMFM013_S003g000163	Protein of unknown function DUF3210	964
			CRL19373	PCAMFM013_S003g000164	Zinc finger, C3HC4 RING-type	496
Penicillium solitum CBS 424.89	SAM4-like	TF	OQD93735	PENSOL_c030G10578	Basic-leucine zipper (bZIP) transcription factor [Penicillium camemberti].	947	Eukaryota; Fungi; Dikarya; Ascomycota; Pezizomycotina; Eurotiomycetes; Eurotiomycetidae; Eurotiales; Aspergillaceae; Penicillium.
		NRPS	OQD93750	PENSOL_c030G03495	AMP-dependent synthetase/ligase [Penicillium camemberti].	1046
			OQD93766	PENSOL_c030G01962	ABC_transporter,_putative	1450
		CARS	OQD93753	PENSOL_c030G11917	ATP-grasp fold [Penicillium camemberti].	680
			OQD94878	PENSOL_c023G05459	Heterokaryon incompatibility	586
			OQD93803	PENSOL_c030G00513	Oxoglutarate/iron-dependent oxygenase	354
		AT	OQD93773	PENSOL_c030G07422	Pyridoxal phosphate-dependent transferase, major do	468
		PKS	OQD93781	PENSOL_c030G04966	Beta-ketoacyl synthase [Penicillium camemberti].	2557
			OQD93706	PENSOL_c030G00224	Protein of unknown function Cg6151-P	149
			OQD93814	PENSOL_c030G08492	Protein of unknown function DUF3210	978
			OQD93771	PENSOL_c030G01656	Zinc finger, C3HC4 RING-type	495
Aspergillus luchuensis	SAM4-like		GAT21119	RIB2604_01000060	putative_MFS_transporter	581	Eukaryota; Fungi; Dikarya; Ascomycota; Pezizomycotina; Eurotiomycetes; Eurotiomycetidae; Eurotiales; Aspergillaceae; Aspergillus.
			GAT21120	RIB2604_01000070	cytochrome P450	453
			GAT21121	RIB2604_01000080	hypothetical protein	274
		PKS	GAT21122	RIB2604_01000090	polyketide synthase	2533
			GAT21123	RIB2604_01000100	NmrA-like family protein	356
		NRPS	GAT21124	RIB2604_01000110	nonribosomal peptide synthase	1022
			GAT21125	RIB2604_01000120	acetyltransferase, GNAT family	360
		AT	GAT21126	RIB2604_01000130	aminotransferase class I and II	597
		MFS	GAT21127	RIB2604_01000140	MFS peptide transporter Ptr2	540
		TF	GAT21128	RIB2604_01000150	C6 transcription factor	701
			GAT21129	RIB2604_01000160	purine-cytosine transporter	63
			GAT21130	RIB2604_01000170	polyketide synthase	466
			GAT21131	RIB2604_01000180	polyketide synthase	2048
			GAT21132	RIB2604_01000190	putative_MFS_transporter	559
Aspergillus luchuensis CBS 106.47	SAM4-like		OJZ91053	ASPFODRAFT_124086	putative_MFS_transporter	545	Eukaryota; Fungi; Dikarya; Ascomycota; Pezizomycotina; Eurotiomycetes; Eurotiomycetidae; Eurotiales; Aspergillaceae; Aspergillus.
			OJZ82424	ASPFODRAFT_211126	cytochrome P450	515
			OJZ81655	ASPFODRAFT_52050	hypothetical protein	280
		PKS	OJZ83577	ASPFODRAFT_220554	polyketide synthase	1268
			OJZ83578	ASPFODRAFT_697731	NmrA-like family protein	299
		NRPS	OJZ83579	ASPFODRAFT_73032	nonribosomal peptide synthase	1162
			OJZ83579	ASPFODRAFT_73032	acetyltransferase, GNAT family	1162
		AT	OJZ83580	ASPFODRAFT_73033	aminotransferase class I and II	454
		MFS	OJZ83582	ASPFODRAFT_35061	MFS peptide transporter Ptr2	480
		TF	OJZ83583	ASPFODRAFT_35062	C6 transcription factor	701
			OJZ83584	ASPFODRAFT_281905	purine-cytosine transporter	57
			OJZ83585	ASPFODRAFT_62724	polyketide synthase	2427
			OJZ83586	ASPFODRAFT_62725	putative_MFS_transporter	511
Rhinocladiella mackenziei CBS 650.93	SAM4-like	CARS	KIX08673	Z518_03330	ATP-grasp_fold	655	Eukaryota; Fungi; Dikarya; Ascomycota; Pezizomycotina; Eurotiomycetes; Chaetothyriomycetidae; Chaetothyriales; Herpotrichiellaceae; Rhinocladiella.
			KIX08674	Z518_03331	hypothetical protein	510
		MFS	KIX08675	Z518_03332	Putative_Multidrug_resistance_protein_1	1288
		PKS	KIX08676	Z518_03333	Beta-ketoacyl_synthase	1946
			KIX08677	Z518_03334	hypothetical protein	437
			KIX08678	Z518_03335	hypothetical protein	349
		AT	KIX08679	Z518_03336	Pyridoxal_phosphate-dependent_transferase,_major	457
		TF	KIX08680	Z518_03337	Basic-leucine_zipper_(bZIP)_transcription	463
Beauveria bassiana ARSEF2860	SAM4-like		EJP67832	BBA_03612	MFS transporter	152	Eukaryota; Fungi; Dikarya; Ascomycota; Pezizomycotina; Sordariomycetes; Hypocreomycetidae; Hypocreales; Cordycipitaceae; Beauveria.
			EJP67833	BBA_03613	MFS transporter	320
			EJP67834	BBA_03614	hypothetical protein	263
		AT	EJP67835	BBA_03615	class II aminotransferase/8-amino-7-oxononanoate synthase	465
		PKS	EJP67836	BBA_03616	polyketide synthase, putative	2468
		MFS	EJP67837	BBA_03617	major facilitator superfamily transporter	672
			EJP67838	BBA_03618	hypothetical protein	731
			EJP67839	BBA_03619	major facilitator superfamily transporter	1103
			EJP67840	BBA_03620	NADH:ubiquinone oxidoreductase, 17.2kDa subunit	220
			EJP67841	BBA_03621	major facilitator superfamily transporter	620
Stachybotrys chlorohalonata IBT 40285	SAM4-like		KFA66808	S40285_10624	hypothetical protein	747	Eukaryota; Fungi; Dikarya; Ascomycota; Pezizomycotina; Sordariomycetes; Hypocreomycetidae; Hypocreales; Stachybotryaceae; Stachybotrys.
			KFA66807	S40285_10625	hypothetical protein	478
		PKS	KFA66804	S40285_08438	polyketide_synthase	2488
		AT	KFA66801	S40285_08439	aminotransferase_class_I_and_II	483
		MFS	KFA66802	S40285_08440	MFS_transporter,_putative	566
			KFA66805	S40285_08441	hypothetical protein	299
			KFA66803	S40285_08442	hypothetical protein	185
			KFA66806	S40285_08443	hypothetical protein	567
Elaphomyces granulatus OSC145934	SAM4-like	PKS	OXV11060	Egran_01178	polyketide_synthase,_putative	2494	Eukaryota; Fungi; Dikarya; Ascomycota; Pezizomycotina; Eurotiomycetes; Eurotiomycetidae; Eurotiales; Elaphomycetaceae; Elaphomyces.
		AT	OXV11061	Egran_01179	aminotransferase,_putative	469
<SAM5-like Cluster>
Species Name	Cluster Type	Homologous genes	GenBank Accession	Locus_Tag	NCBI BlastX Descriptions	Length (Amino Acid)	Taxonomy
Purpureocillium lilacinum PLBJ-1	SAM5-like		OAQ78349	VFPBJ_06469	magnesium transport protein CorA, transmembrane region	704	Eukaryota; Fungi; Dikarya; Ascomycota; Pezizomycotina; Sordariomycetes; Hypocreomycetidae; Hypocreales; Ophiocordycipitaceae; Purpureocillium.
			OAQ78350	VFPBJ_06470	hypothetical protein	405
			OAQ78351	VFPBJ_06471	protein kinase-like domain-containingprotein	388
			OAQ78352	VFPBJ_06472	hypothetical protein	216
		PKS	OAQ78353	VFPBJ_06473	polyketide synthase	2529
		AT	OAQ78354	VFPBJ_06474	class II aminotransferase/8-amino-7-oxononanoate synthase	489
			OAQ78355	VFPBJ_06475	hypothetical protein	180
		TF	OAQ78356	VFPBJ_06476	fungal_specific_transcription_factor,_putative	479
		PSP1	OAQ78357	VFPBJ_06477	parasitic phase-specific protein psp-1 protein	351
			OAQ78358	VFPBJ_06478	amine oxidase	452
		SDR	OAQ78359	VFPBJ_06479	short chain dehydrogenase/reductase family oxidoreductase	318
			OAQ78360	VFPBJ_06481	hypothetical protein	157
Tolypocladium ophioglossoides CBS 100239	SAM5-like		KND94635	TOPH_01003	NADH dehydrogenase [ubiquinone] 1 alpha subcomplex assembly factor 5	348	Eukaryota; Fungi; Dikarya; Ascomycota; Pezizomycotina; Sordariomycetes; Hypocreomycetidae; Hypocreales; Ophiocordycipitaceae; Tolypocladium.
			KND94634	TOPH_01004	Actin-like protein 2/3 complex subunit 5	202
			KND94633	TOPH_01005	hypothetical protein	29
		PKS	KND94632	TOPH_01006	polyketide_synthase	2443
		AT	KND94631	TOPH_01007	aminotransferase_class_I_and_II	508
		PSP1	KND94641	TOPH_01008	Sphingoid long-chain base transporter RSB1	274
			KND94640	TOPH_01009	putative flavin-containing monoamine oxidase AofH	289
			KND94293	TOPH_01010	hypothetical protein	634
			KND94294	TOPH_01011	hypothetical protein	289
			KND94295	TOPH_01012	Sterol uptake control protein 2	524
			KND94296	TOPH_01013	hypothetical protein	353
	> above 5 intact genes in cluster including PKS, AT, SDR
	> above 5 intact genes in cluster but missing one of gene, SDR
	> above 4 intact genes in cluster
	> above 4 intact genes in cluster but missing one of gene, AT
	: 3 intact genes in cluster
	: 2 intact genes in cluster
