# Supplementary material for: Identification and distribution of gene clusters required for synthesis of sphingolipid metabolism inhibitors in diverse species of the filamentous fungus Fusarium
Source: BMC Genomics. 2020 Jul 23;21:510. doi: 10.1186/s12864-020-06896-1 (PMC7376913; doi:10.1186/s12864-020-06896-1)
Supplement: Supplementary file 10 — Additional file 10. Fusarium strains examined in this study and sources of genome sequence data. NCAUR indicates USDA National Center for Agricultural Utilization Research, NCBI indicates National Center for Biotechnology Information, MIPS indicates Munich Information Center for Protein Sequences, and BGI indicates Beijing Genome Institute (Hong Kong). [file 12864_2020_6896_MOESM10_ESM.xlsx]

## Sheet: 343 Fusarium strains_SpeciesCom
	Additional file 10. Fusarium strains examined in this study and sources of genome sequence data.						Abbreviations (used in names of Sources)
							BGI - Beijing Genome Institute (Hong Kong)
	Species Complex	Species	Strain	Source of Strain	Source of Genome Sequence	Locus Tag	CS - Commonwealth Scientific and Industrial Research Organisation (CSIRO) Plant Industry, Brisbane, Australia
1	Sambucinum	F. acacia-mearnsii	NRRL 26752	ARS (NRRL) Culture Collection	NCAUR-MiSeq	FACAC1	FGSC - Fungal Genetics Stock Center
2	Sambucinum	F. acacia-mearnsii	NRRL 26754	ARS (NRRL) Culture Collection	NCAUR-MiSeq	FACAC	FRC - Fusarium Research Center, Pennsylvania State University
3	Sambucinum	F. acacia-mearnsii	NRRL 34197	ARS (NRRL) Culture Collection	NCAUR-MiSeq	FACAC3	MIPS - Munich Information Center for Protein Sequences
4	Sambucinum	F. acacia-mearnsii	NRRL 34207	ARS (NRRL) Culture Collection	NCAUR-MiSeq	FACAC4	NCAUR - National Center for Agricultural Utilization Research
5	Sambucinum	F. acacia-mearnsii	NRRL 26755	ARS (NRRL) Culture Collection	NCAUR-MiSeq	FACAC2	NCBI - National Center for Biotechnology Information
6	Sambucinum	F. aethiopicum	NRRL 46710	ARS (NRRL) Culture Collection	NCAUR-MiSeq	FAETH
7	Sambucinum	F. aethiopicum	NRRL 46718	ARS (NRRL) Culture Collection	NCAUR-MiSeq	FAETH1
8	Sambucinum	F. aethiopicum	NRRL 46722	ARS (NRRL) Culture Collection	NCAUR-MiSeq	FAETH2
9	Sambucinum	F. aethiopicum	NRRL 46726	ARS (NRRL) Culture Collection	NCAUR-MiSeq	FAETH3
10	Sambucinum	F. aethiopicum	NRRL 46738	ARS (NRRL) Culture Collection	NCAUR-MiSeq	FAETH4
11	Sambucinum	F. armeniacum	NRRL 25141 = FRC R-09335	ARS (NRRL) Culture Collection	NCAUR-MiSeq	FARME
12	Sambucinum	F. asiaticum	NRRL 26156	ARS (NRRL) Culture Collection	NCAUR-MiSeq	FASIA
13	Sambucinum	F. asiaticum	NRRL 6101	ARS (NRRL) Culture Collection	NCAUR-MiSeq	FASIA1
14	Sambucinum	F. asiaticum	NRRL 13818	ARS (NRRL) Culture Collection	NCAUR-MiSeq	FASIA2
15	Sambucinum	F. asiaticum	NRRL 28720	ARS (NRRL) Culture Collection	NCAUR-MiSeq	FASIA3
16	Sambucinum	F. austroamericanum	NRRL 2903	ARS (NRRL) Culture Collection	NCAUR-MiSeq	FAUST
17	Sambucinum	F. austroamericanum	NRRL 28585	ARS (NRRL) Culture Collection	NCAUR-MiSeq	FAUST1
18	Sambucinum	F. austroamericanum	NRRL 28718	ARS (NRRL) Culture Collection	NCAUR-MiSeq	FAUST2
19	Sambucinum	F. boothii	NRRL 26916	ARS (NRRL) Culture Collection	NCAUR-BGI	FBOOT
20	Sambucinum	F. boothii	NRRL 29011	ARS (NRRL) Culture Collection	NCAUR-MiSeq	FBOOT1
21	Sambucinum	F. boothii	NRRL 29020	ARS (NRRL) Culture Collection	NCAUR-MiSeq	FBOOT3
22	Sambucinum	F. boothii	NRRL 29105	ARS (NRRL) Culture Collection	NCAUR-MiSeq	FBOOT2
23	Sambucinum	F. brasilicum	NRRL 31238	ARS (NRRL) Culture Collection	NCAUR-MiSeq	FBRAS
24	Sambucinum	F. brasilicum	NRRL 31281	ARS (NRRL) Culture Collection	NCAUR-MiSeq	FBRAS1
25	Sambucinum	F. cerealis	NRRL 25805	ARS (NRRL) Culture Collection	NCAUR-MiSeq	FCERE
26	Sambucinum	F. cerealis	NRRL 25491	ARS (NRRL) Culture Collection	NCAUR-MiSeq	FCERE1
27	Sambucinum	F. compactum	NRRL 13829	ARS (NRRL) Culture Collection	NCAUR-MiSeq	FCOMP
28	Sambucinum	F. cortaderiae	NRRL 29297	ARS (NRRL) Culture Collection	NCAUR-MiSeq	FCORT
29	Sambucinum	F. cortaderiae	NRRL 29306	ARS (NRRL) Culture Collection	NCAUR-MiSeq	FCORT1
30	Sambucinum	F. cortaderiae	NRRL 31171	ARS (NRRL) Culture Collection	NCAUR-MiSeq	FCORT2
31	Sambucinum	F. cortaderiae	NRRL 31185	ARS (NRRL) Culture Collection	NCAUR-MiSeq	FCORT3
32	Sambucinum	F. cortaderiae	NRRL 31205	ARS (NRRL) Culture Collection	NCAUR-MiSeq	FCORT4
33	Sambucinum	F. culmorum	NRRL 62623 = CS7071	ARS (NRRL) Culture Collection	NCBI	FCULM
34	Sambucinum	F. culmorum	NRRL 25475	ARS (NRRL) Culture Collection	NCAUR-MiSeq	FCULM1
35	Sambucinum	F. culmorum	KOD1161	Kerry O'Donnell, USDA ARS NCAUR	NCAUR-MiSeq	FCULM2
36	Sambucinum	F. culmorum	UK99	Kim Hammond-Kosack, Rothamsted Research, UK	NCBI	FCULM3
37	Sambucinum	F. dactylidis	NRRL 29298	ARS (NRRL) Culture Collection	NCAUR-MiSeq	FDACT
38	Sambucinum	F. dactylidis	NRRL 29380	ARS (NRRL) Culture Collection	NCAUR-MiSeq	FDACT1
39	Sambucinum	F. gerlachii	NRRL 36905	ARS (NRRL) Culture Collection	NCAUR-MiSeq	FGERL
40	Sambucinum	F. gerlachii	NRRL 38380	ARS (NRRL) Culture Collection	NCAUR-MiSeq	FGERL1
41	Sambucinum	F. gerlachii	NRRL 38405	ARS (NRRL) Culture Collection	NCAUR-MiSeq	FGERL2
42	Sambucinum	F. goolgardii	NRRL 66250	ARS (NRRL) Culture Collection	NCAUR-MiSeq	FGOOL
43	Sambucinum	F. graminearum	NRRL 31084 = PH-1	ARS (NRRL) Culture Collection	MIPS	FGSG (NCBI)
44	Sambucinum	F. graminearum	NRRL 46240 = CS3005	ARS (NRRL) Culture Collection	NCBI	FGRAM1
45	Sambucinum	F. graminearum	NRRL 29149	ARS (NRRL) Culture Collection	NCAUR-MiSeq	FGRAM3
46	Sambucinum	F. graminearum	NRRL 38371	ARS (NRRL) Culture Collection	NCAUR-MiSeq	FGRAM4
47	Sambucinum	F. kyushuense	NRRL 25348	ARS (NRRL) Culture Collection	NCAUR-MiSeq	FKYUS
48	Sambucinum	F. langsethiae	NRRL 54940 = Fl201059	ARS (NRRL) Culture Collection	NCBI	FLAG1 (NCBI)
49	Sambucinum	F. langsethiae - Type 1	NRRL 53436	ARS (NRRL) Culture Collection	NCAUR-MiSeq	FLANG1
50	Sambucinum	F. langsethiae - Type 2	NRRL 53411	ARS (NRRL) Culture Collection	NCAUR-MiSeq	FLANG2
51	Sambucinum	F. longipes-1	NRRL 13368	ARS (NRRL) Culture Collection	NCAUR-MiSeq	FLONG1
52	Sambucinum	F. longipes-2	NRRL 13374	ARS (NRRL) Culture Collection	NCAUR-MiSeq	FLONG2
53	Sambucinum	F. longipes-4	NRRL 13317	ARS (NRRL) Culture Collection	NCAUR-MiSeq	FLONG
54	Sambucinum	F. longipes-4	NRRL 20695	ARS (NRRL) Culture Collection	NCAUR-MiSeq	FLONG3
55	Sambucinum	F. louisanense	NRRL 54196	ARS (NRRL) Culture Collection	NCAUR-MiSeq	FLOUI
56	Sambucinum	F. louisanense	NRRL 54197	ARS (NRRL) Culture Collection	NCAUR-MiSeq	FLOUI1
57	Sambucinum	F. lunulosporum	NRRL 13393	ARS (NRRL) Culture Collection	NCAUR-BGI	FLUNU
58	Sambucinum	F. lunulosporum	NRRL 54521	ARS (NRRL) Culture Collection	NCAUR-MiSeq	FLUNU1
59	Sambucinum	F. meridionale	NRRL 28436	ARS (NRRL) Culture Collection	NCAUR-MiSeq	FMERI
60	Sambucinum	F. meridionale	NRRL 28721	ARS (NRRL) Culture Collection	NCAUR-MiSeq	FMERI1
61	Sambucinum	F. meridionale	NRRL 28723	ARS (NRRL) Culture Collection	NCAUR-MiSeq	FMERI2
62	Sambucinum	F. meridionale	NRRL 29010	ARS (NRRL) Culture Collection	NCAUR-MiSeq	FMERI3
63	Sambucinum	F. mesoamericanum	NRRL 25797	ARS (NRRL) Culture Collection	NCAUR-MiSeq	FMESO
64	Sambucinum	F. nepalense	NRRL 54220	ARS (NRRL) Culture Collection	NCAUR-MiSeq	FNEPA
65	Sambucinum	F. nepalense	NRRL 54221	ARS (NRRL) Culture Collection	NCAUR-MiSeq	FNEPA1
66	Sambucinum	F. nepalense	NRRL 54222	ARS (NRRL) Culture Collection	NCAUR-MiSeq	FNEPA2
67	Sambucinum	F. nodosum	NRRL 36351	ARS (NRRL) Culture Collection	NCAUR-MiSeq	F36351
68	Sambucinum	F. palustre	NRRL 54050	ARS (NRRL) Culture Collection	NCAUR-MiSeq	FPALU
69	Sambucinum	F. poae	2516	Geert Haesaert, Ghent University, Belgium	NCBI	FPOA (NCBI)
70	Sambucinum	F. poae	NRRL 26941	ARS (NRRL) Culture Collection	NCAUR-Ion Torrent & MiSeq	FPOAE
71	Sambucinum	F. praegraminearum (archeo-)	NRRL 39664	ARS (NRRL) Culture Collection	NCAUR-MiSeq	FPRAE
72	Sambucinum	F. pseudograminearum	NRRL 62612 = CS3096	ARS (NRRL) Culture Collection	NCBI	FPSE
73	Sambucinum	F. pseudograminearum	NRRL 28062	ARS (NRRL) Culture Collection	NCAUR-MiSeq	FPGRA1
74	Sambucinum	F. pseudograminearum	F821	Todd J. Ward, USDA ARS NCAUR	NCAUR-MiSeq	FPGRA2
75	Sambucinum	F. sambucinum	NRRL 13708 = FRC R-6380	ARS (NRRL) Culture Collection	NCAUR-MiSeq	FSAMB
76	Sambucinum	F. sibiricum	NRRL 53430	ARS (NRRL) Culture Collection	NCAUR-MiSeq	FSIBI
77	Sambucinum	F. sporotrichioides	NRRL 03299	ARS (NRRL) Culture Collection	NCAUR-MiSeq	FSPOR
78	Sambucinum	F. transvaalense	NRRL 31008	ARS (NRRL) Culture Collection	NCAUR-MiSeq	F31008
79	Sambucinum	F. tumidum	NRRL 13394	ARS (NRRL) Culture Collection	NCAUR-MiSeq	FTUMI
80	Sambucinum	F. ussurianum	NRRL 45665	ARS (NRRL) Culture Collection	NCAUR-MiSeq	FUSSU
81	Sambucinum	F. ussurianum	NRRL 45681	ARS (NRRL) Culture Collection	NCAUR-MiSeq	FUSSU1
82	Sambucinum	F. ussurianum	NRRL 45795	ARS (NRRL) Culture Collection	NCAUR-MiSeq	FUSSU2
83	Sambucinum	F. ussurianum	NRRL 45833	ARS (NRRL) Culture Collection	NCAUR-MiSeq	FUSSU3
84	Sambucinum	F. venenatum	NRRL 25416	ARS (NRRL) Culture Collection	NCAUR-MiSeq	FVENE
85	Sambucinum	F. venenatum	NRRL 26139	ARS (NRRL) Culture Collection	NCAUR-MiSeq	FVENE1
86	Sambucinum	F. venenatum	NRRL 66329 = FRC R-09186	ARS (NRRL) Culture Collection	NCAUR-MiSeq	FVENE2
87	Sambucinum	F. vorosii	NRRL 37605	ARS (NRRL) Culture Collection	NCAUR-MiSeq	FVORO
88	Sambucinum	F. vorosii	NRRL 38207	ARS (NRRL) Culture Collection	NCAUR-MiSeq	FVORO1
89	Sambucinum	F. vorosii	NRRL 38208	ARS (NRRL) Culture Collection	NCAUR-MiSeq	FVORO2
90	Sambucinum	Fusarium sp. (tentatively F. armeniacum)	NRRL 06227	ARS (NRRL) Culture Collection	NCAUR-MiSeq	F06227
91	Sambucinum	Fusarium sp.	NRRL 28066 = KOD 1552, MRC-2560	ARS (NRRL) Culture Collection	NCAUR-MiSeq	F28066
92	Sambucinum	Fusarium sp.	NRRL 34461	ARS (NRRL) Culture Collection	NCAUR-MiSeq	F34461
93	Sambucinum	Fusarium sp. (tentatively F. armeniacum)	NRRL 54062	ARS (NRRL) Culture Collection	NCAUR-MiSeq	FPALU1
94	Chlamydosporum	F. aywerte	NRRL 25410	ARS (NRRL) Culture Collection	NCAUR-Ion Torrent & MiSeq	FAYWE
95	Chlamydosporum	F. chlamydosporum	NRRL 13444	ARS (NRRL) Culture Collection	NCAUR-MiSeq	FCHLA
96	Chlamydosporum	F. nelsonii	NRRL 13338	ARS (NRRL) Culture Collection	NCAUR-MiSeq	FNELS
97	Chlamydosporum	F. tjaynera	NRRL 66246	ARS (NRRL) Culture Collection	NCAUR-MiSeq	FTJAY
98	Chlamydosporum	Fusarium sp. (tentatively F. chlamydosporum)	KOD 1608 = MRC-35, FRC T-042	Kerry O'Donnell, USDA ARS NCAUR	NCAUR-MiSeq	KO1608
99	Incarnatum-equiseti	F. camptoceras	NRRL 13381	ARS (NRRL) Culture Collection	NCAUR-MiSeq	FCAMP
100	Incarnatum-equiseti	FIESC 1e	NRRL 54133 = MRC-1961, FRC R-6750	ARS (NRRL) Culture Collection	NCAUR-MiSeq	FIE1
101	Incarnatum-equiseti	FIESC 2b	NRRL 36448	ARS (NRRL) Culture Collection	NCAUR-MiSeq	FIE2
102	Incarnatum-equiseti	FIESC 3b	NRRL 36323	ARS (NRRL) Culture Collection	NCAUR-MiSeq	FIE3
103	Incarnatum-equiseti	F. lacertarum (FIESC 4b)	NRRL 36123	ARS (NRRL) Culture Collection	NCAUR-MiSeq	FIE4
104	Incarnatum-equiseti	FIESC 5	NRRL 66337 = ITEM 11348	ARS (NRRL) Culture Collection	NCAUR-MiSeq	FIE5Y
105	Incarnatum-equiseti	FIESC 5	NRRL 62617 = CS3069	ARS (NRRL) Culture Collection	NCBI (originally Australia)	FIE5Z
106	Incarnatum-equiseti	FIESC 5c	NRRL 25795	ARS (NRRL) Culture Collection	NCAUR-MiSeq	FIE5X
107	Incarnatum-equiseti	FIESC 8a	NRRL 05337 = ITEM 5537	ARS (NRRL) Culture Collection	NCAUR-MiSeq	FIE8
108	Incarnatum-equiseti	F. scirpi (FIESC 9)	NRRL 66328 = FRC R-06979	ARS (NRRL) Culture Collection	NCAUR-MiSeq	FIE9
109	Incarnatum-equiseti	FIESC 12	NRRL 66336 = ITEM 11294	ARS (NRRL) Culture Collection	NCAUR-MiSeq	FIE12Y
110	Incarnatum-equiseti	FIESC 12	NRRL 13405	ARS (NRRL) Culture Collection	NCAUR-MiSeq	FIE12Z
111	Incarnatum-equiseti	F. equiseti (FIESC 14)	NRRL 66338 = ITEM 11363	ARS (NRRL) Culture Collection	NCAUR-MiSeq	FIE14
112	Incarnatum-equiseti	FIESC 15	NRRL 31160	ARS (NRRL) Culture Collection	NCAUR-MiSeq	FIE15
113	Incarnatum-equiseti	FIESC 16	NRRL 66472 = ITEM 6006	ARS (NRRL) Culture Collection	NCAUR-MiSeq	FIE16Z
114	Incarnatum-equiseti	FIESC 16c	NRRL 43730	ARS (NRRL) Culture Collection	NCAUR-MiSeq	FIE16Y
115	Incarnatum-equiseti	F. pernambucanum (FIESC 17b)	NRRL 36548	ARS (NRRL) Culture Collection	NCAUR-MiSeq	FIE17
116	Incarnatum-equiseti	FIESC 18	NRRL 66473 = ITEM 6011	ARS (NRRL) Culture Collection	NCAUR-MiSeq	FIE18
117	Incarnatum-equiseti	F. caatingaense (FIESC 20)	NRRL 66470 = ITEM 3192	ARS (NRRL) Culture Collection	NCAUR-MiSeq	FIE20
118	Incarnatum-equiseti	FIESC 23	NRRL 66325 = ITEM 7155	ARS (NRRL) Culture Collection	NCAUR-MiSeq	FIE23
119	Incarnatum-equiseti	FIESC 24	NRRL 66471 = ITEM 3394	ARS (NRRL) Culture Collection	NCAUR-MiSeq	FIE24
120	Incarnatum-equiseti	FIESC 25	NRRL 66324 = ITEM 6748	ARS (NRRL) Culture Collection	NCAUR-MiSeq	FIE25
121	Incarnatum-equiseti	FIESC 26	NRRL 66475 = ITEM 6747	ARS (NRRL) Culture Collection	NCAUR-MiSeq	FIE26
122	Incarnatum-equiseti	FIESC 28	NRRL 66322 = ITEM 1616	ARS (NRRL) Culture Collection	NCAUR-MiSeq	FIE28
123	Incarnatum-equiseti	FIESC 29	NRRL 66334 = ITEM 10392	ARS (NRRL) Culture Collection	NCAUR-MiSeq	FIE29
124	Incarnatum-equiseti	FIESC 33	NRRL 66681 = ITEM 13575	ARS (NRRL) Culture Collection	NCAUR-MiSeq	FIE33X
125	Incarnatum-equiseti	FIESC 33	NRRL 66339 = ITEM 11401	ARS (NRRL) Culture Collection	NCAUR-MiSeq	FIE33Y
126	Incarnatum-equiseti	FIESC 33	NRRL 66335 = ITEM 10395	ARS (NRRL) Culture Collection	NCAUR-MiSeq	FIE33Z
127	Incarnatum-equiseti	FIESC 34	NRRL 66474 = ITEM 6742	ARS (NRRL) Culture Collection	NCAUR-MiSeq	FIE34
128	Tricinctum	F. acuminatum	NRRL 62622 = CS5907	ARS (NRRL) Culture Collection	NCBI	FACUM
129	Tricinctum	F. acuminatum	F827	Todd J. Ward, USDA ARS NCAUR	NCAUR-MiSeq	FACUM1
130	Tricinctum	F. acuminatum	F829	Todd J. Ward, USDA ARS NCAUR	NCAUR-MiSeq	FACUM2
131	Tricinctum	F. acuminatum	F830	Todd J. Ward, USDA ARS NCAUR	NCAUR-MiSeq	FACUM3
132	Tricinctum	F. avenaceum	NRRL 54939 = Fa05001	ARS (NRRL) Culture Collection	NCBI	FAVG1 (NCBI)
133	Tricinctum	F. avenaceum	FaLH03	Linda J. Harris, Agriculture and Agri-Food Canada	NCBI	FAVEN1
134	Tricinctum	F. avenaceum	FaLH27	Linda J. Harris, Agriculture and Agri-Food Canada	NCBI	FAVEN2
135	Tricinctum	F. avenaceum	NRRL 13321	ARS (NRRL) Culture Collection	NCAUR-MiSeq	FAVEN3
136	Tricinctum	F. flocciferum	NRRL 25473	ARS (NRRL) Culture Collection	NCAUR-MiSeq	FFLOC
137	Tricinctum	F. torulosum	NRRL 22747 = ITEM 843	ARS (NRRL) Culture Collection	NCAUR-MiSeq	FTORU
138	Tricinctum	F. tricinctum	NRRL 25481	ARS (NRRL) Culture Collection	NCAUR-MiSeq	FTRIC
139	Tricinctum	F. tricinctum	NRRL 29136	ARS (NRRL) Culture Collection	NCAUR-MiSeq	FTRIC1
140	Heterosporum	F. graminum	NRRL 20692	ARS (NRRL) Culture Collection	NCAUR-MiSeq	FGRMN
141	Heterosporum	F. heterosporum	NRRL 20693	ARS (NRRL) Culture Collection	NCAUR-MiSeq	FHETE
142	Not Assigned	F. nurragi	NRRL 36452	ARS (NRRL) Culture Collection	NCAUR-MiSeq	FNURR
143	Fujikuroi – African	F. acutatum	NRRL 13308	ARS (NRRL) Culture Collection	NCAUR-MiSeq	FACUT
144	Fujikuroi – African	F. andiyazi	NRRL 31727	ARS (NRRL) Culture Collection	NCAUR-MiSeq	FANDI
145	Fujikuroi – African	F. brevicatenulatum	NRRL 25447	ARS (NRRL) Culture Collection	NCAUR-MiSeq	FBREV
146	Fujikuroi – African	F. coicis	NRRL 66233	ARS (NRRL) Culture Collection	NCAUR-MiSeq	FCOIX
147	Fujikuroi – African	F. denticulatum	NRRL 25311	ARS (NRRL) Culture Collection	NCAUR-MiSeq	FDENT
148	Fujikuroi – African	F. lactis	NRRL 25200	ARS (NRRL) Culture Collection	NCAUR-MiSeq	FLACT
149	Fujikuroi – African	F. mundagurra	NRRL 66235	ARS (NRRL) Culture Collection	NCAUR-MiSeq	FMUND
150	Fujikuroi – African	F. musae	NRRL 25059	ARS (NRRL) Culture Collection	NCAUR-MiSeq	FMUSA
151	Fujikuroi – African	F. napiforme	NRRL 25196	ARS (NRRL) Culture Collection	NCAUR-MiSeq	FNAPI
152	Fujikuroi – African	F. nygamai	NRRL 66327 = FRC M-7492	ARS (NRRL) Culture Collection	NCAUR-MiSeq	FNYGA
153	Fujikuroi – African	F. phyllophilum	NRRL 13617	ARS (NRRL) Culture Collection	NCAUR-MiSeq	FPHYL
154	Fujikuroi – African	F. pseudoanthophilum	NRRL 25211	ARS (NRRL) Culture Collection	NCAUR-MiSeq	FPANT
155	Fujikuroi – African	F. pseudocircinatum	NRRL 36939	ARS (NRRL) Culture Collection	NCAUR-MiSeq	FPCIR
156	Fujikuroi – African	F. pseudonygamai	NRRL 13592	ARS (NRRL) Culture Collection	NCAUR-MiSeq	FPNYG
157	Fujikuroi – African	F. ramigenum	NRRL 25208	ARS (NRRL) Culture Collection	NCAUR-MiSeq	FRAMI
158	Fujikuroi – African	F. secorum	NRRL 62593	ARS (NRRL) Culture Collection	NCAUR-MiSeq	FSECO
159	Fujikuroi – African	F. thapsinum	NRRL 22049 = FRC M-6563	ARS (NRRL) Culture Collection	NCAUR-BGI	FTHAP
160	Fujikuroi – African	F. thapsinum (Fusarium sp.)	NRRL 29148	ARS (NRRL) Culture Collection	NCAUR-MiSeq	F29148
161	Fujikuroi – African	F. tjaetaba	NRRL 66243	ARS (NRRL) Culture Collection	NCAUR-MiSeq	FTJAE
162	Fujikuroi – African	F. udum	NRRL 25194	ARS (NRRL) Culture Collection	NCAUR-MiSeq	FUDUM
163	Fujikuroi – African	F. verticillioides	FGSC 7600 = FRC M-3125, NRRL 20956	ARS (NRRL) Culture Collection	MIPS	FVEG (NCBI)
164	Fujikuroi – African	F. verticillioides	NRRL 20984 = FGSC 7603	ARS (NRRL) Culture Collection	NCAUR-MiSeq	FVERT1
165	Fujikuroi – African	F. verticillioides	NRRL 66476	ARS (NRRL) Culture Collection	NCAUR-MiSeq	FVERT2
166	Fujikuroi – African	F. verticillioides	NRRL 66477	ARS (NRRL) Culture Collection	NCAUR-MiSeq	FVERT3
167	Fujikuroi – African	F. verticillioides	MRC 826	Institute of Biomedical and Microbial Biotechnology, Cape Peninsula University of Technology, South Africa	NCAUR-MiSeq	FVERT4
168	Fujikuroi – African	F. verticillioides	FRC M-3120	Fusarium Research Center, Pennsylvania State University	NCAUR-MiSeq	FVERT5
169	Fujikuroi – African	F. xylarioides	NRRL 25486	ARS (NRRL) Culture Collection	NCAUR-MiSeq	FXYLA
170	Fujikuroi – African	F. xyrophilum	NRRL 66890 = KOD 583	ARS (NRRL) Culture Collection	NCAUR-MiSeq	KO583
171	Fujikuroi – African	F. xyrophilum	NRRL 62721 = KOD 596	ARS (NRRL) Culture Collection	NCAUR-MiSeq	KO596
172	Fujikuroi – African	F. xyrophilum	NRRL 62710 = KOD 116	ARS (NRRL) Culture Collection	NCAUR-MiSeq	KO116
173	Fujikuroi – African	Fusarium sp.	NRRL 43304	ARS (NRRL) Culture Collection	NCAUR-MiSeq	F43304
174	Fujikuroi – African	Fusarium sp.	NRRL 66330	ARS (NRRL) Culture Collection	NCAUR-MiSeq	F66330
175	Fujikuroi – African	Fusarium sp.	NRRL 66332	ARS (NRRL) Culture Collection	NCAUR-MiSeq	F66332
176	Fujikuroi – American	F. agapanthi	NRRL 31653	ARS (NRRL) Culture Collection	NCAUR-MiSeq	FAGAP
177	Fujikuroi – American	F. agapanthi	NRRL 54464	ARS (NRRL) Culture Collection	NCAUR-MiSeq	FAGAP1
178	Fujikuroi – American	F. anthophilum	NRRL 25214	ARS (NRRL) Culture Collection	NCAUR-Ion Torrent & MiSeq	FANTH
179	Fujikuroi – American	F. bactridioides	NRRL 20476	ARS (NRRL) Culture Collection	NCAUR-MiSeq	FBACT
180	Fujikuroi – American	F. begoniae	NRRL 25300	ARS (NRRL) Culture Collection	NCAUR-MiSeq	FBEGO
181	Fujikuroi – American	F. bulbicola	NRRL 22947	ARS (NRRL) Culture Collection	NCAUR-MiSeq	FBULB
182	Fujikuroi – American	F. bulbicola	NRRL 25176	ARS (NRRL) Culture Collection	NCAUR-MiSeq	FBULB1
183	Fujikuroi – American	F. bulbicola	NRRL 13618	ARS (NRRL) Culture Collection	NCAUR-MiSeq	FBULB2
184	Fujikuroi – American	F. circinatum	NRRL 25331	ARS (NRRL) Culture Collection	NCAUR-MiSeq	FCIRC
185	Fujikuroi – American	F. guttiforme	NRRL 22945	ARS (NRRL) Culture Collection	NCAUR-MiSeq	FGUTT
186	Fujikuroi – American	F. guttiforme (Fusarium sp.)	NRRL 53293	ARS (NRRL) Culture Collection	NCAUR-MiSeq	F53293
187	Fujikuroi – American	F. konzum	NRRL 11616	ARS (NRRL) Culture Collection	NCAUR-MiSeq	FKONZ
188	Fujikuroi – American	F. mexicanum	NRRL 53147	ARS (NRRL) Culture Collection	NCAUR-MiSeq	FMEXI
189	Fujikuroi – American	F. mexicanum (Fusarium sp.)	NRRL 47473	ARS (NRRL) Culture Collection	NCAUR-MiSeq	F47473
190	Fujikuroi – American	F. sterilihyphosum	NRRL 25623	ARS (NRRL) Culture Collection	NCAUR-MiSeq	FSTER
191	Fujikuroi – American	F. subglutinans (additional strains of F. subgluntinans were examined, but did not differ from NRRL 66333 with respect to SAM clusters)	NRRL 66333	ARS (NRRL) Culture Collection	NCAUR-BGI	FSUBG
192	Fujikuroi – American	F. subglutinans (Fusarium sp.)	KOD 1611 = MRC-115, FRC M-0811, ATCC 38016	Kerry O'Donnell, USDA ARS NCAUR	NCAUR-MiSeq	KO1611
193	Fujikuroi – American	F. succisae	NRRL 13298	ARS (NRRL) Culture Collection	NCAUR-BGI	FSUCC
194	Fujikuroi – American	F. temperatum	CMWF389	Forestry and Agricultural Biotechnology Institute, University of Pretoria, South Africa	NCBI	FTEMP
195	Fujikuroi – American	F. temperatum	NRRL 25622	ARS (NRRL) Culture Collection	NCAUR-MiSeq	FTEMP1
196	Fujikuroi – American	F. temperatum	Netza 18	Anne E. Desjardins, USDA ARS NCAUR	NCAUR-MiSeq	FTEMP2
197	Fujikuroi – American	F. temperatum	NSM 242	Anne E. Desjardins, USDA ARS NCAUR	NCAUR-MiSeq	FTEMP3
198	Fujikuroi – American	F. temperatum	NRRL 66705	ARS (NRRL) Culture Collection	NCAUR-MiSeq	FSUBG8
199	Fujikuroi – American	F. tupiense	NRRL 53984	ARS (NRRL) Culture Collection	NCAUR-MiSeq	FTUPI
200	Fujikuroi – American	F. werrikimbe	NRRL 54250	ARS (NRRL) Culture Collection	NCAUR-MiSeq	FWERR
201	Fujikuroi	Fusarium sp.	NRRL 52700	ARS (NRRL) Culture Collection	NCAUR-BGI	F52700
202	Fujikuroi – Asian	F. concentricum	NRRL 25181	ARS (NRRL) Culture Collection	NCAUR-MiSeq	FCONC
203	Fujikuroi – Asian	F. fujikuroi	NRRL 05538 = IMI 58289	ARS (NRRL) Culture Collection	NCBI (originally MIPS/Germany)	FFUJ (NCBI)
204	Fujikuroi – Asian	F. fujikuroi	NRRL 66331	ARS (NRRL) Culture Collection	NCAUR-MiSeq	FFUJI1
205	Fujikuroi – Asian	F. globosum	NRRL 25190	ARS (NRRL) Culture Collection	NCAUR-MiSeq	FGLOB
206	Fujikuroi – Asian	F. globosum	NRRL 26131	ARS (NRRL) Culture Collection	NCAUR-MiSeq	FGLOB1
207	Fujikuroi – Asian	F. mangifera	MRC 7560	Institute of Biomedical and Microbial Biotechnology, Cape Peninsula University of Technology, South Africa	NCBI	FMAN (NCBI)
208	Fujikuroi – Asian	F. mangifera	NRRL 25226	ARS (NRRL) Culture Collection	NCAUR-MiSeq	FMANG
209	Fujikuroi – Asian	F. proliferatum (additional strains of F. proliferatum were examined, but did not differ from ET1 with respect to SAM clusters)	ET1	Bettina Tudzynski, University Munster, Germany	NCBI	FPRN (NCBI)
210	Fujikuroi – Asian	F. proliferatum (F. fractiflexum)	NRRL 62905	ARS (NRRL) Culture Collection	NCAUR-BGI	FPRO (NCBI)
211	Fujikuroi – Asian	F. proliferatum (F. fractiflexum)	NRRL 43689	ARS (NRRL) Culture Collection	NCAUR-MiSeq	FFRAC
212	Fujikuroi – Asian	F. sacchari	NRRL 66326 = FRC M-6865	ARS (NRRL) Culture Collection	NCAUR-BGI	FSACC
213	Fujikuroi – Asian	Fusarium sp.	NRRL 25303	ARS (NRRL) Culture Collection	NCAUR-MiSeq	F25303
214	Fujikuroi – basal	F. dlaminii	NRRL 13164	ARS (NRRL) Culture Collection	NCAUR-BGI	FDLAM
215	Nisikadoi	F. commune	NRRL 28387	ARS (NRRL) Culture Collection	NCAUR-Ion Torrent & MiSeq	FCOMM
216	Nisikadoi	F. gaditjirrii	NRRL 45417	ARS (NRRL) Culture Collection	NCAUR-Ion Torrent	FGADI
217	Nisikadoi	F. lyrante	NRRL 54252	ARS (NRRL) Culture Collection	NCAUR-MiSeq	FLYRA
218	Nisikadoi	F. miscanthi	NRRL 26231	ARS (NRRL) Culture Collection	NCAUR-Ion Torrent	FMISC
219	Nisikadoi	F. nisikadoi	NRRL 25179	ARS (NRRL) Culture Collection	NCAUR-MiSeq	FNISI
220	Oxysporum	F. foetens	NRRL 38302	ARS (NRRL) Culture Collection	NCAUR-Ion Torrent	FFOET
221	Oxysporum	F. oxysporum	NRRL 26381 = CL57	ARS (NRRL) Culture Collection	NCBI	FOCG (NCBI)
222	Oxysporum	F. oxysporum	NRRL 54006 = FoII5	ARS (NRRL) Culture Collection	NCBI	FOIG (NCBI)
223	Oxysporum	F. oxysporum	NRRL 26406	ARS (NRRL) Culture Collection	NCBI	FOMG (NCBI)
224	Oxysporum	F. oxysporum	NRRL 54008 = PHW808	ARS (NRRL) Culture Collection	NCBI	FOPG (NCBI)
225	Oxysporum	F. oxysporum	NRRL 54005 = PHW815	ARS (NRRL) Culture Collection	NCBI	FOQG (NCBI)
226	Oxysporum	F. oxysporum	NRRL 25433	ARS (NRRL) Culture Collection	NCBI	FOTG (NCBI)
227	Oxysporum	F. oxysporum	HDV247	NCBI	NCBI	FOVG (NCBI)
228	Oxysporum	F. oxysporum	MN25	NCBI	NCBI	FOWG (NCBI)
229	Oxysporum	F. oxysporum	Fo5176	NCBI	NCBI	FOXB (NCBI)
230	Oxysporum	F. oxysporum	NRRL 34936 = Fol 4287	ARS (NRRL) Culture Collection	NCBI	FOXG (NCBI)
231	Oxysporum	F. oxysporum	NRRL 39464 = FRC O-1890	ARS (NRRL) Culture Collection	NCAUR-MiSeq	FOXYS1
232	Oxysporum	F. oxysporum	KOD 1353	Kerry O'Donnell, USDA ARS NCAUR	NCAUR-MiSeq	FOXYS3
233	Oxysporum	F. oxysporum	FOSC3a	NCBI	NCBI	FOYG (NCBI)
234	Oxysporum	F. oxysporum	Fo47	NCBI	NCBI	FOZG (NCBI)
235	Newnesense	F. newnesense	NRRL 66241	ARS (NRRL) Culture Collection	NCAUR-MiSeq	FNEWN
236	Newnesense	F. newnesense (Fusarium sp.)	NRRL 25184	ARS (NRRL) Culture Collection	NCAUR-Ion Torrent & MiSeq	F25184
237	Redolens	F. hostae	NRRL 29888	ARS (NRRL) Culture Collection	NCAUR-MiSeq	FHOST
238	Redolens	F. redolens	NRRL 22901	ARS (NRRL) Culture Collection	NCAUR-Ion Torrent	FREDO
239	Burgessii	F. algeriense	NRRL 66647 = KOD 1247	ARS (NRRL) Culture Collection	NCAUR-MiSeq	KO1247
240	Burgessii	F. algeriense	NRRL 66648 = KOD 1248	ARS (NRRL) Culture Collection	NCAUR-MiSeq	KO1248
241	Burgessii	F. beomiforme	NRRL 25174	ARS (NRRL) Culture Collection	NCAUR-MiSeq	FBEOM
242	Burgessii	F. burgessii	NRRL 66654 = KOD 1446	ARS (NRRL) Culture Collection	NCAUR-MiSeq	KO1446
243	Concolor	F. anguoides	NRRL 25385	ARS (NRRL) Culture Collection	NCAUR-MiSeq	FANGU
244	Concolor	F. austroafricanum (Fusarium sp.)	NRRL 53441	ARS (NRRL) Culture Collection	NCAUR-MiSeq	F53441
245	Concolor	F. concolor	NRRL 13459	ARS (NRRL) Culture Collection	NCAUR-MiSeq	FCONR
246	Concolor	F. concolor	NRRL 13994	ARS (NRRL) Culture Collection	NCAUR-MiSeq	FCONR1
247	Babinda	F. babinda	NRRL 25539	ARS (NRRL) Culture Collection	NCAUR-Ion Torrent & MiSeq	FBABI
248	Babinda	F. babinda (Fusarium sp.)	NRRL 25533	ARS (NRRL) Culture Collection	NCAUR-MiSeq	F25533
249	Babinda	F. babinda (Fusarium sp.)	NRRL 53497	ARS (NRRL) Culture Collection	NCAUR-MiSeq	F53497
250	Not Assigned	F. verrucosum	NRRL 22566	ARS (NRRL) Culture Collection	NCAUR-MiSeq	FVERR
251	Torreyae	F. continuum	NRRL 66286 = KOD 1098, Fc30, F201130T	ARS (NRRL) Culture Collection	NCAUR-MiSeq	FCONT
252	Torreyae	F. torreyae	NRRL 54149	ARS (NRRL) Culture Collection	NCAUR-MiSeq	FTORR
253	Torreyae	F. torreyae	NRRL 54151	ARS (NRRL) Culture Collection	NCAUR-MiSeq	FTORR1
254	Torreyae	F. zanthoxyli	NRRL 66285	ARS (NRRL) Culture Collection	NCAUR-MiSeq	FZANT
255	Lateritium	F. lateritium	NRRL 13622	ARS (NRRL) Culture Collection	NCAUR-MiSeq	FLATE
256	Lateritium	F. sarcochroum	NRRL 20472	ARS (NRRL) Culture Collection	NCAUR-MiSeq	FSARC
257	Lateritium	F. stilboides	NRRL 20429	ARS (NRRL) Culture Collection	NCAUR-MiSeq	FSTIL
258	Buharicum	F. buharicum	NRRL 13371	ARS (NRRL) Culture Collection	NCAUR-MiSeq	FBUHA
259	Buharicum	F. sublunatums	NRRL 13384	ARS (NRRL) Culture Collection	NCAUR-MiSeq	FSUBL
260	Buharicum	Fusarium sp.	NRRL 36125	ARS (NRRL) Culture Collection	NCAUR-MiSeq	FSUBL1
261	Buharicum	Fusarium sp.	NRRL 66182	ARS (NRRL) Culture Collection	NCAUR-MiSeq	F66182
262	Buharicum	Fusarium sp.	KOD 926	Kerry O'Donnell, USDA ARS NCAUR	NCAUR-MiSeq	KO926
263	Buharicum	Fusarium sp. (tentatively F. sublunatums)	KOD 1155	Kerry O'Donnell, USDA ARS NCAUR	NCAUR-MiSeq	KO1155
264	Buharicum	Fusarium sp.	KOD 749	Kerry O'Donnell, USDA ARS NCAUR	NCAUR-MiSeq	KO749
265	Buxicola	F. buxicola	NRRL 36148	ARS (NRRL) Culture Collection	NCAUR-MiSeq	FBUXI
266	Buxicola	F. cyanostomum	NRRL 53998	ARS (NRRL) Culture Collection	NCAUR-MiSeq	FCYAN
267	Staphyleae	F. staphyleae	NRRL 22316	ARS (NRRL) Culture Collection	NCAUR-MiSeq	FSTAP
268	Staphyleae	F. zealandicum	NRRL 22465	ARS (NRRL) Culture Collection	NCAUR-MiSeq	FZEAL
269	Not Assigned	F. rusci	NRRL 22134	ARS (NRRL) Culture Collection	NCAUR-MiSeq	FRUSC
270	Solani	F. ambrosium [AF-1]	NRRL 20438	ARS (NRRL) Culture Collection	NCAUR-MiSeq	FAMBR
271	Solani	F. euwallaceae [AF-2]	NRRL 62626 = PGM1854	ARS (NRRL) Culture Collection	NCAUR-MiSeq	FEUWA
272	Solani	F. euwallaceae [AF-2]	KOD 1354	Kerry O'Donnell, USDA ARS NCAUR	NCAUR-MiSeq	FEUWA1
273	Solani	F. euwallaceae [AF-2]	KOD 1355	Kerry O'Donnell, USDA ARS NCAUR	NCAUR-MiSeq	FEUWA2
274	Solani	F. euwallaceae [AF-2]	KOD 1356	Kerry O'Donnell, USDA ARS NCAUR	NCAUR-MiSeq	FEUWA3
275	Solani	F. euwallaceae [AF-2]	KOD 1357	Kerry O'Donnell, USDA ARS NCAUR	NCAUR-MiSeq	FEUWA4
276	Solani	F. euwallaceae [AF-2]	KOD 1290	Kerry O'Donnell, USDA ARS NCAUR	NCAUR-MiSeq	FEUWA5
277	Solani	F. falciforme	NRRL 43529	ARS (NRRL) Culture Collection	NCAUR-MiSeq	FFALC
278	Solani	F. floridanum (F. ambrosium)	NRRL 62606 = PL1499	ARS (NRRL) Culture Collection	NCAUR-MiSeq	FAMBR1
279	Solani	F. illudens	NRRL 22090	ARS (NRRL) Culture Collection	NCAUR-MiSeq	FILLU
280	Solani	F. neocosmosporellum (africanum)	NRRL 22166	ARS (NRRL) Culture Collection	NCAUR-MiSeq	FNEOC1
281	Solani	F. neocosmosporellum (africanum)	NRRL 22436	ARS (NRRL) Culture Collection	NCAUR-MiSeq	FNEOC2
282	Solani	F. oligoseptarum	NRRL 62579	ARS (NRRL) Culture Collection	NCAUR-MiSeq	F62579
283	Solani	F. phaseoli (Fusarium sp.)	NRRL 22389	ARS (NRRL) Culture Collection	NCAUR-MiSeq	F22389
284	Solani	F. phaseoli	NRRL 22396	ARS (NRRL) Culture Collection	NCAUR-MiSeq	FPHAS1
285	Solani	F. plagianthi	NRRL 22632	ARS (NRRL) Culture Collection	NCAUR-MiSeq	FPLAG
286	Solani	F. solani f. sp. pisi	77-13-4	Hans VanEtten, University of Arizona	Joint Genome Institute (JGI)	FSOLA
287	Solani	F. tuaranense	NRRL 46518 = KOD 107	ARS (NRRL) Culture Collection	NCAUR-MiSeq	F46518
288	Solani	F. virguliforme (F. phaseoli)	NRRL 22276	ARS (NRRL) Culture Collection	NCAUR-MiSeq	FPHAS
289	Solani	F. virguliforme	NRRL 31041	ARS (NRRL) Culture Collection	NCAUR-MiSeq	FVIRG
290	Solani	Fusarium sp.	NRRL 22101	ARS (NRRL) Culture Collection	NCAUR-MiSeq	F22101
291	Solani	Fusarium sp.	NRRL 22178	ARS (NRRL) Culture Collection	NCAUR-MiSeq	F22178
292	Solani	F. kuroshium	UCR3641 = KOD 1286	Jason Stajich, University of California-Riverside	NCAUR-MiSeq	KO1286
293	Solani	Fusarium sp. [AF-4]	KOD 1287	Kerry O'Donnell, USDA ARS NCAUR	NCAUR-MiSeq	KO1287
294	Solani	Fusarium sp. [AF-4]	KOD 1288	Kerry O'Donnell, USDA ARS NCAUR	NCAUR-MiSeq	KO1288
295	Solani	Fusarium sp. [AF-4]	KOD 1289	Kerry O'Donnell, USDA ARS NCAUR	NCAUR-MiSeq	KO1289
296	Solani	Fusarium sp. [AF-4]	KOD 1358	Kerry O'Donnell, USDA ARS NCAUR	NCAUR-MiSeq	KO1358
297	Solani	Fusarium sp. [AF-6]	NRRL 62590	ARS (NRRL) Culture Collection	NCAUR-MiSeq	F62590
298	Solani	Fusarium sp. [AF-7]	NRRL 62610 (KOD 114)	ARS (NRRL) Culture Collection	NCAUR-MiSeq	F62610
299	Solani	Fusarium sp. [AF-8]	NRRL 62584	ARS (NRRL) Culture Collection	NCAUR-MiSeq	F62584
300	Solani	Fusarium sp. [AF-9]	NRRL 66088	ARS (NRRL) Culture Collection	NCAUR-MiSeq	F66088
301	Solani	Fusarium sp. [AF-10]	NRRL 62941	ARS (NRRL) Culture Collection	NCAUR-MiSeq	F62941
302	Solani	Fusarium sp. [AF-11]	NRRL 62944	ARS (NRRL) Culture Collection	NCAUR-MiSeq	F62944
303	Solani	Fusarium sp. [AF-12]	NRRL 62957	ARS (NRRL) Culture Collection	NCAUR-MiSeq	KO792
304	Decemcellulare	F. albosuccineum	NRRL 20459	ARS (NRRL) Culture Collection	NCAUR-MiSeq	FALBO
305	Decemcellulare	F. decemcellulare	NRRL 13412	ARS (NRRL) Culture Collection	NCAUR-Ion Torrent	FDECE
306	Not Assigned	F. setosum	NRRL 36526	ARS (NRRL) Culture Collection	NCAUR-MiSeq	FSETO
307	Albidum	F. albidum	NRRL 22152	ARS (NRRL) Culture Collection	NCAUR-MiSeq	FALBI
308	Albidum	F. nematophilum	NRRL 54600	ARS (NRRL) Culture Collection	NCAUR-MiSeq	FNEMA
309	Dimerum	F. delphinioides	NRRL 36160	ARS (NRRL) Culture Collection	NCAUR-MiSeq	FDELP
310	Dimerum	F. dimerum	NRRL 20691	ARS (NRRL) Culture Collection	NCAUR-MiSeq	FDIME
311	Dimerum	F. domesticum	NRRL 29976	ARS (NRRL) Culture Collection	NCAUR-MiSeq	FDOME
312	Dimerum	F. lunatum	NRRL 36168	ARS (NRRL) Culture Collection	NCAUR-MiSeq	FLUNA
313	Dimerum	F. nectridioides	NRRL 20689	ARS (NRRL) Culture Collection	NCAUR-MiSeq	FNECT
314	Dimerum	F. penzigii	NRRL 20711	ARS (NRRL) Culture Collection	NCAUR-MiSeq	FPENZ
315	Ventricosum	F. ventricosum	NRRL 25729	ARS (NRRL) Culture Collection	NCAUR-MiSeq	FVENT
316	Ventricosum	F. ventricosum	NRRL 13953	ARS (NRRL) Culture Collection	NCAUR-MiSeq	FVENT1
317	Ventricosum	F. ventricosum	NRRL 20846	ARS (NRRL) Culture Collection	NCAUR-MiSeq	FVENT2
