# Supplementary material for: Identification and distribution of gene clusters required for synthesis of sphingolipid metabolism inhibitors in diverse species of the filamentous fungus Fusarium
Source: BMC Genomics. 2020 Jul 23;21:510. doi: 10.1186/s12864-020-06896-1 (PMC7376913; doi:10.1186/s12864-020-06896-1)
Supplement: Supplementary file 11 — Additional file 11.. Housekeeping genes used to infer a species phylogeny. For trees shown in Fig. 5, all concatenated sequences of the coding regions of 13 housekeeping genes were used. [file 12864_2020_6896_MOESM11_ESM.xlsx]

## Sheet: Sheet1
Additional file 11. Housekeeping genes used to infer a species phylogeny. For trees shown in Figure 5, all concatenated sequences of the coding regions of 13 housekeeping genes were used.
No.	Gene	F. graminearum Gene Model	Predicted Protein Product
1	ACL1	FGSG_06039	ATP citrate lyase large subunit
2	ACT1	FGSG_00874	Actin
3	DPA1	FGSG_05421	DNA Polymerase Alpha Subunit
4	DPE1	FGSG_12863	DNA Polymerase Epsilon Subunit
5	FAS1	FGSG_05321	Fatty Acid Synthase Alpha Subunit
6	FAS2	FGSG_05322	Fatty Acid Synthase Beta Subunit
7	LCB2	FGSG_04102	Sphinganine Palmitoyl Transferase Subunit 2
8	MCM7	FGSG_07105	DNA Replication Licensing Factor
9	RPB2	FGSG_02659	RNA Polymerase 2nd Largest Subunit
10	TOP1	FGSG_06874	Topoisomerase
11	TSR1	FGSG_04403	Ribosomal biogenesis protein
12	TUB1	FGSG_00639	Tubulin alpha subunit
13	TUB2	FGSG_09530	Tubulin beta subunit
